# Supplementary material for: Research Progress on PCR (Plant Cadmium Resistance) Genes in Plants
Source: Biology (Basel). 2025 Sep 1;14(9):1163. doi: 10.3390/biology14091163 (PMC12467093; doi:10.3390/biology14091163)
Supplement: Supplementary file 1 [file biology-14-01163-s001.zip › Supplementary table.xlsx]

## Sheet: Sheet1
Supplemental Table S1. AtPCR gene promoter cis acting element
AT1G11380.1	Box 4	ATTAAT	585	6	+	Petroselinum crispum	part of a conserved DNA module involved in light responsiveness
AT1G11380.1	Box 4	ATTAAT	1483	6	-	Petroselinum crispum	part of a conserved DNA module involved in light responsiveness
AT1G11380.1	Box 4	ATTAAT	1625	6	-	Petroselinum crispum	part of a conserved DNA module involved in light responsiveness
AT1G11380.1	Box 4	ATTAAT	1857	6	-	Petroselinum crispum	part of a conserved DNA module involved in light responsiveness
AT1G11380.1	TGACG-motif	TGACG	535	5	+	Hordeum vulgare	cis-acting regulatory element involved in the MeJA-responsiveness
AT1G11380.1	G-box	CCACGTAA	1800	8	-	Brassica napus	cis-acting regulatory element involved in light responsiveness
AT1G11380.1	G-box	TACGTG	1801	6	+	Arabidopsis thaliana	cis-acting regulatory element involved in light responsiveness
AT1G11380.1	CGTCA-motif	CGTCA	535	5	-	Hordeum vulgare	cis-acting regulatory element involved in the MeJA-responsiveness
AT1G11380.1	ABRE	ACGTG	1802	5	+	Arabidopsis thaliana	cis-acting element involved in the abscisic acid responsiveness
AT1G11380.1	AE-box	AGAAACAA	921	8	+	Arabidopsis thaliana	part of a module for light response
AT1G11380.1	GA-motif	ATAGATAA	571	8	+	Arabidopsis thaliana	part of a light responsive element
AT1G11380.1	TC-rich repeats	ATTCTCTAAC	280	9	+	Nicotiana tabacum	cis-acting element involved in defense and stress responsiveness
AT1G11380.1	TC-rich repeats	GTTTTCTTAC	1903	9	-	Nicotiana tabacum	cis-acting element involved in defense and stress responsiveness
AT1G11380.1	AuxRR-core	GGTCCAT	529	7	+	Nicotiana tabacum	cis-acting regulatory element involved in auxin responsiveness
AT1G11380.1	WUN-motif	AAATTTCCT	543	9	+	Brassica oleracea	wound-responsive element
AT1G11380.1	CCAAT-box	CAACGG	194	6	-	Hordeum vulgare	MYBHv1 binding site
AT1G11380.1	RY-element	CATGCATG	466	8	+	Helianthus annuus	cis-acting regulatory element involved in seed-specific regulation
AT1G11380.1	P-box	CCTTTTG	1935	7	-	Oryza sativa	gibberellin-responsive element
AT1G11380.1	MSA-like	(T/C)C(T/C)AACGG(T/C)(T/C)A	1187	9	+	Catharanthus roseus	cis-acting element involved in cell cycle regulation
AT1G11380.1	TCT-motif	TCTTAC	1652	6	+	Arabidopsis thaliana	part of a light responsive element
AT1G11380.1	TCT-motif	TCTTAC	1798	6	+	Arabidopsis thaliana	part of a light responsive element
AT1G11380.1	ARE	AAACCA	605	6	+	Zea mays	cis-acting regulatory element essential for the anaerobic induction
AT1G11380.1	ARE	AAACCA	617	6	+	Zea mays	cis-acting regulatory element essential for the anaerobic induction
AT1G14870.1	MBSI	TTTTTACGGTTA	226	11	-	Petunia hybrida	MYB binding site involved in flavonoid biosynthetic genes regulation
AT1G14870.1	TC-rich repeats	GTTTTCTTAC	1063	9	+	Nicotiana tabacum	cis-acting element involved in defense and stress responsiveness
AT1G14870.1	AE-box	AGAAACTT	1290	8	+	Arabidopsis thaliana	part of a module for light response
AT1G14870.1	O2-site	GATGACATGG	148	9	-	Zea mays	cis-acting regulatory element involved in zein metabolism regulation
AT1G14870.1	ARE	AAACCA	575	6	-	Zea mays	cis-acting regulatory element essential for the anaerobic induction
AT1G14870.1	ARE	AAACCA	1868	6	-	Zea mays	cis-acting regulatory element essential for the anaerobic induction
AT1G14870.1	TCA-element	CCATCTTTTT	19	9	-	Nicotiana tabacum	cis-acting element involved in salicylic acid responsiveness
AT1G14870.1	TCA-element	CCATCTTTTT	1721	9	-	Nicotiana tabacum	cis-acting element involved in salicylic acid responsiveness
AT1G14870.1	MRE	AACCTAA	1882	7	-	Petroselinum crispum	MYB binding site involved in light responsiveness
AT1G14870.1	TGA-element	AACGAC	1622	6	+	Brassica oleracea	auxin-responsive element
AT1G14870.1	G-box	CACGTC	762	6	+	Zea mays	cis-acting regulatory element involved in light responsiveness
AT1G14870.1	GT1-motif	GGTTAA	600	6	-	Arabidopsis thaliana	light responsive element
AT1G14870.1	GT1-motif	GGTTAAT	739	7	-	Avena sativa	light responsive element
AT1G14870.1	GT1-motif	GGTTAA	740	6	-	Arabidopsis thaliana	light responsive element
AT1G14870.1	TGACG-motif	TGACG	1856	5	+	Hordeum vulgare	cis-acting regulatory element involved in the MeJA-responsiveness
AT1G14870.1	TGACG-motif	TGACG	1890	5	+	Hordeum vulgare	cis-acting regulatory element involved in the MeJA-responsiveness
AT1G14870.1	Box 4	ATTAAT	1492	6	-	Petroselinum crispum	part of a conserved DNA module involved in light responsiveness
AT1G14870.1	Box 4	ATTAAT	1576	6	-	Petroselinum crispum	part of a conserved DNA module involved in light responsiveness
AT1G14870.1	CGTCA-motif	CGTCA	1856	5	-	Hordeum vulgare	cis-acting regulatory element involved in the MeJA-responsiveness
AT1G14870.1	CGTCA-motif	CGTCA	1890	5	-	Hordeum vulgare	cis-acting regulatory element involved in the MeJA-responsiveness
AT1G14870.1	CAT-box	GCCACT	452	6	-	Arabidopsis thaliana	cis-acting regulatory element related to meristem expression
AT1G14870.1	ABRE	ACGTG	762	5	-	Arabidopsis thaliana	cis-acting element involved in the abscisic acid responsiveness
AT1G14880.1	3-AF1 binding site	TAAGAGAGGAA	202	10	-	Solanum tuberosum	light responsive element
AT1G14880.1	AuxRR-core	GGTCCAT	577	7	+	Nicotiana tabacum	cis-acting regulatory element involved in auxin responsiveness
AT1G14880.1	TC-rich repeats	ATTCTCTAAC	334	9	+	Nicotiana tabacum	cis-acting element involved in defense and stress responsiveness
AT1G14880.1	AT-rich element	ATAGAAATCAA	1982	10	-	Glycine max	binding site of AT-rich DNA binding protein (ATBP-1)
AT1G14880.1	ARE	AAACCA	31	6	-	Zea mays	cis-acting regulatory element essential for the anaerobic induction
AT1G14880.1	ARE	AAACCA	811	6	-	Zea mays	cis-acting regulatory element essential for the anaerobic induction
AT1G14880.1	P-box	CCTTTTG	713	7	+	Oryza sativa	gibberellin-responsive element
AT1G14880.1	G-box	CACGTC	460	6	+	Zea mays	cis-acting regulatory element involved in light responsiveness
AT1G14880.1	G-box	CACGTC	1246	6	-	Zea mays	cis-acting regulatory element involved in light responsiveness
AT1G14880.1	TGACG-motif	TGACG	462	5	-	Hordeum vulgare	cis-acting regulatory element involved in the MeJA-responsiveness
AT1G14880.1	TGACG-motif	TGACG	793	5	+	Hordeum vulgare	cis-acting regulatory element involved in the MeJA-responsiveness
AT1G14880.1	TGACG-motif	TGACG	1162	5	+	Hordeum vulgare	cis-acting regulatory element involved in the MeJA-responsiveness
AT1G14880.1	TGACG-motif	TGACG	1370	5	-	Hordeum vulgare	cis-acting regulatory element involved in the MeJA-responsiveness
AT1G14880.1	TGACG-motif	TGACG	1384	5	-	Hordeum vulgare	cis-acting regulatory element involved in the MeJA-responsiveness
AT1G14880.1	TGACG-motif	TGACG	1398	5	-	Hordeum vulgare	cis-acting regulatory element involved in the MeJA-responsiveness
AT1G14880.1	TGACG-motif	TGACG	1426	5	-	Hordeum vulgare	cis-acting regulatory element involved in the MeJA-responsiveness
AT1G14880.1	TGACG-motif	TGACG	1440	5	-	Hordeum vulgare	cis-acting regulatory element involved in the MeJA-responsiveness
AT1G14880.1	GT1-motif	GGTTAA	1081	6	+	Arabidopsis thaliana	light responsive element
AT1G14880.1	Box 4	ATTAAT	365	6	+	Petroselinum crispum	part of a conserved DNA module involved in light responsiveness
AT1G14880.1	Box 4	ATTAAT	425	6	+	Petroselinum crispum	part of a conserved DNA module involved in light responsiveness
AT1G14880.1	Box 4	ATTAAT	616	6	+	Petroselinum crispum	part of a conserved DNA module involved in light responsiveness
AT1G14880.1	Box 4	ATTAAT	1922	6	-	Petroselinum crispum	part of a conserved DNA module involved in light responsiveness
AT1G14880.1	ABRE	ACGTG	460	5	-	Arabidopsis thaliana	cis-acting element involved in the abscisic acid responsiveness
AT1G14880.1	ABRE	ACGTG	1247	5	+	Arabidopsis thaliana	cis-acting element involved in the abscisic acid responsiveness
AT1G14880.1	GATA-motif	AAGATAAGATT	289	10	-	Arabidopsis thaliana	part of a light responsive element
AT1G14880.1	CGTCA-motif	CGTCA	462	5	+	Hordeum vulgare	cis-acting regulatory element involved in the MeJA-responsiveness
AT1G14880.1	CGTCA-motif	CGTCA	793	5	-	Hordeum vulgare	cis-acting regulatory element involved in the MeJA-responsiveness
AT1G14880.1	CGTCA-motif	CGTCA	1162	5	-	Hordeum vulgare	cis-acting regulatory element involved in the MeJA-responsiveness
AT1G14880.1	CGTCA-motif	CGTCA	1370	5	+	Hordeum vulgare	cis-acting regulatory element involved in the MeJA-responsiveness
AT1G14880.1	CGTCA-motif	CGTCA	1384	5	+	Hordeum vulgare	cis-acting regulatory element involved in the MeJA-responsiveness
AT1G14880.1	CGTCA-motif	CGTCA	1398	5	+	Hordeum vulgare	cis-acting regulatory element involved in the MeJA-responsiveness
AT1G14880.1	CGTCA-motif	CGTCA	1426	5	+	Hordeum vulgare	cis-acting regulatory element involved in the MeJA-responsiveness
AT1G14880.1	CGTCA-motif	CGTCA	1440	5	+	Hordeum vulgare	cis-acting regulatory element involved in the MeJA-responsiveness
AT1G49030.1	TCT-motif	TCTTAC	140	6	-	Arabidopsis thaliana	part of a light responsive element
AT1G49030.1	TCT-motif	TCTTAC	619	6	+	Arabidopsis thaliana	part of a light responsive element
AT1G49030.1	TCT-motif	TCTTAC	773	6	+	Arabidopsis thaliana	part of a light responsive element
AT1G49030.1	ARE	AAACCA	468	6	-	Zea mays	cis-acting regulatory element essential for the anaerobic induction
AT1G49030.1	ARE	AAACCA	1913	6	+	Zea mays	cis-acting regulatory element essential for the anaerobic induction
AT1G49030.1	ARE	AAACCA	1984	6	+	Zea mays	cis-acting regulatory element essential for the anaerobic induction
AT1G49030.1	ARE	AAACCA	2007	6	-	Zea mays	cis-acting regulatory element essential for the anaerobic induction
AT1G49030.1	TCA-element	CCATCTTTTT	805	9	-	Nicotiana tabacum	cis-acting element involved in salicylic acid responsiveness
AT1G49030.1	CCAAT-box	CAACGG	825	6	-	Hordeum vulgare	MYBHv1 binding site
AT1G49030.1	AuxRR-core	GGTCCAT	1723	7	+	Nicotiana tabacum	cis-acting regulatory element involved in auxin responsiveness
AT1G49030.1	AT-rich element	ATAGAAATCAA	1560	10	+	Glycine max	binding site of AT-rich DNA binding protein (ATBP-1)
AT1G49030.1	ABRE	ACGTG	196	5	+	Arabidopsis thaliana	cis-acting element involved in the abscisic acid responsiveness
AT1G49030.1	ABRE	ACGTG	508	5	+	Arabidopsis thaliana	cis-acting element involved in the abscisic acid responsiveness
AT1G49030.1	ABRE	TACGGTC	598	7	-	Arabidopsis thaliana	cis-acting element involved in the abscisic acid responsiveness
AT1G49030.1	ABRE	AACCCGG	841	7	+	Arabidopsis thaliana	cis-acting element involved in the abscisic acid responsiveness
AT1G49030.1	GATA-motif	AAGGATAAGG	1957	9	+	Solanum tuberosum	part of a light responsive element
AT1G49030.1	CGTCA-motif	CGTCA	408	5	-	Hordeum vulgare	cis-acting regulatory element involved in the MeJA-responsiveness
AT1G49030.1	CGTCA-motif	CGTCA	688	5	+	Hordeum vulgare	cis-acting regulatory element involved in the MeJA-responsiveness
AT1G49030.1	GT1-motif	GGTTAAT	1366	7	-	Avena sativa	light responsive element
AT1G49030.1	GT1-motif	GGTTAA	1367	6	-	Arabidopsis thaliana	light responsive element
AT1G49030.1	GT1-motif	GGTTAA	1965	6	+	Arabidopsis thaliana	light responsive element
AT1G49030.1	TGACG-motif	TGACG	408	5	+	Hordeum vulgare	cis-acting regulatory element involved in the MeJA-responsiveness
AT1G49030.1	TGACG-motif	TGACG	688	5	-	Hordeum vulgare	cis-acting regulatory element involved in the MeJA-responsiveness
AT1G49030.1	G-box	TACGTG	195	6	+	Arabidopsis thaliana	cis-acting regulatory element involved in light responsiveness
AT1G49030.1	G-box	CACGTC	507	6	-	Zea mays	cis-acting regulatory element involved in light responsiveness
AT1G49030.1	Box 4	ATTAAT	1170	6	-	Petroselinum crispum	part of a conserved DNA module involved in light responsiveness
AT1G49030.1	TGA-element	AACGAC	889	6	+	Brassica oleracea	auxin-responsive element
AT1G52200.1	ABRE	ACGTG	707	5	+	Arabidopsis thaliana	cis-acting element involved in the abscisic acid responsiveness
AT1G52200.1	ABRE	ACGTG	1980	5	-	Arabidopsis thaliana	cis-acting element involved in the abscisic acid responsiveness
AT1G52200.1	MBS	CAACTG	643	6	-	Arabidopsis thaliana	MYB binding site involved in drought-inducibility
AT1G52200.1	GATA-motif	AAGGATAAGG	110	9	-	Solanum tuberosum	part of a light responsive element
AT1G52200.1	GATA-motif	AAGGATAAGG	1943	9	-	Solanum tuberosum	part of a light responsive element
AT1G52200.1	CGTCA-motif	CGTCA	250	5	-	Hordeum vulgare	cis-acting regulatory element involved in the MeJA-responsiveness
AT1G52200.1	CGTCA-motif	CGTCA	1822	5	+	Hordeum vulgare	cis-acting regulatory element involved in the MeJA-responsiveness
AT1G52200.1	CGTCA-motif	CGTCA	1982	5	+	Hordeum vulgare	cis-acting regulatory element involved in the MeJA-responsiveness
AT1G52200.1	G-box	CACGTC	706	6	-	Zea mays	cis-acting regulatory element involved in light responsiveness
AT1G52200.1	G-box	CACGTC	1980	6	+	Zea mays	cis-acting regulatory element involved in light responsiveness
AT1G52200.1	GT1-motif	GGTTAAT	892	7	+	Avena sativa	light responsive element
AT1G52200.1	GT1-motif	GGTTAA	953	6	-	Arabidopsis thaliana	light responsive element
AT1G52200.1	GT1-motif	GGTTAA	1216	6	-	Arabidopsis thaliana	light responsive element
AT1G52200.1	TGACG-motif	TGACG	250	5	+	Hordeum vulgare	cis-acting regulatory element involved in the MeJA-responsiveness
AT1G52200.1	TGACG-motif	TGACG	1822	5	-	Hordeum vulgare	cis-acting regulatory element involved in the MeJA-responsiveness
AT1G52200.1	TGACG-motif	TGACG	1982	5	-	Hordeum vulgare	cis-acting regulatory element involved in the MeJA-responsiveness
AT1G52200.1	Unnamed__1	GAATTTAATTAA	1654	11	+	Glycine max	60K protein binding site
AT1G52200.1	Box 4	ATTAAT	386	6	+	Petroselinum crispum	part of a conserved DNA module involved in light responsiveness
AT1G52200.1	Box 4	ATTAAT	897	6	+	Petroselinum crispum	part of a conserved DNA module involved in light responsiveness
AT1G52200.1	Box 4	ATTAAT	1127	6	-	Petroselinum crispum	part of a conserved DNA module involved in light responsiveness
AT1G52200.1	Box 4	ATTAAT	1661	6	-	Petroselinum crispum	part of a conserved DNA module involved in light responsiveness
AT1G52200.1	Box 4	ATTAAT	1912	6	-	Petroselinum crispum	part of a conserved DNA module involved in light responsiveness
AT1G52200.1	TGA-element	AACGAC	703	6	+	Brassica oleracea	auxin-responsive element
AT1G52200.1	MRE	AACCTAA	620	7	+	Petroselinum crispum	MYB binding site involved in light responsiveness
AT1G52200.1	MRE	AACCTAA	944	7	-	Petroselinum crispum	MYB binding site involved in light responsiveness
AT1G52200.1	ARE	AAACCA	85	6	-	Zea mays	cis-acting regulatory element essential for the anaerobic induction
AT1G52200.1	ARE	AAACCA	403	6	-	Zea mays	cis-acting regulatory element essential for the anaerobic induction
AT1G52200.1	ARE	AAACCA	453	6	-	Zea mays	cis-acting regulatory element essential for the anaerobic induction
AT1G52200.1	ARE	AAACCA	600	6	+	Zea mays	cis-acting regulatory element essential for the anaerobic induction
AT1G52200.1	P-box	CCTTTTG	1705	7	-	Oryza sativa	gibberellin-responsive element
AT1G52200.1	TCA-element	CCATCTTTTT	187	9	-	Nicotiana tabacum	cis-acting element involved in salicylic acid responsiveness
AT1G52200.1	TCA-element	CCATCTTTTT	912	9	+	Nicotiana tabacum	cis-acting element involved in salicylic acid responsiveness
AT1G52200.1	3-AF1 binding site	TAAGAGAGGAA	275	10	-	Solanum tuberosum	light responsive element
AT1G52200.1	CCAAT-box	CAACGG	333	6	-	Hordeum vulgare	MYBHv1 binding site
AT1G52200.1	CCAAT-box	CAACGG	1790	6	-	Hordeum vulgare	MYBHv1 binding site
AT1G52200.1	O2-site	GTTGACGTGA	1979	9	-	Zea mays	cis-acting regulatory element involved in zein metabolism regulation
AT1G52200.1	AE-box	AGAAACAA	606	8	-	Arabidopsis thaliana	part of a module for light response
AT1G52200.1	AT-rich element	ATAGAAATCAA	377	10	-	Glycine max	binding site of AT-rich DNA binding protein (ATBP-1)
AT1G58320.1	circadian	CAAAGATATC	345	9	+	Lycopersicon esculentum	cis-acting regulatory element involved in circadian control
AT1G58320.1	GCN4_motif	TGAGTCA	969	7	-	Oryza sativa	cis-regulatory element involved in endosperm expression
AT1G58320.1	GATA-motif	AAGATAAGATT	1764	11	+	Arabidopsis thaliana	part of a light responsive element
AT1G58320.1	Box 4	ATTAAT	915	6	+	Petroselinum crispum	part of a conserved DNA module involved in light responsiveness
AT1G58320.1	GARE-motif	TCTGTTG	659	7	+	Brassica oleracea	gibberellin-responsive element
AT1G58320.1	GT1-motif	GGTTAA	1538	6	+	Arabidopsis thaliana	light responsive element
AT1G58320.1	G-box	CACGAC	611	6	+	Zea mays	cis-acting regulatory element involved in light responsiveness
AT1G58320.1	G-box	CACGAC	1822	6	+	Zea mays	cis-acting regulatory element involved in light responsiveness
AT1G58320.1	MRE	AACCTAA	984	7	+	Petroselinum crispum	MYB binding site involved in light responsiveness
AT1G58320.1	TCA-element	CCATCTTTTT	879	9	-	Nicotiana tabacum	cis-acting element involved in salicylic acid responsiveness
AT1G58320.1	TCA-element	CCATCTTTTT	1167	9	-	Nicotiana tabacum	cis-acting element involved in salicylic acid responsiveness
AT1G58320.1	TCA-element	CCATCTTTTT	1417	9	+	Nicotiana tabacum	cis-acting element involved in salicylic acid responsiveness
AT1G58320.1	P-box	CCTTTTG	1805	7	+	Oryza sativa	gibberellin-responsive element
AT1G58320.1	Box III	atCATTTTCACt	617	11	+	Pisum sativum	protein binding site
AT1G58320.1	ARE	AAACCA	500	6	-	Zea mays	cis-acting regulatory element essential for the anaerobic induction
AT1G58320.1	ARE	AAACCA	520	6	-	Zea mays	cis-acting regulatory element essential for the anaerobic induction
AT1G58320.1	ARE	AAACCA	1666	6	-	Zea mays	cis-acting regulatory element essential for the anaerobic induction
AT1G58320.1	TCT-motif	TCTTAC	1015	6	-	Arabidopsis thaliana	part of a light responsive element
AT1G58320.1	TCT-motif	TCTTAC	1864	6	-	Arabidopsis thaliana	part of a light responsive element
AT1G58320.1	O2-site	GATGA(C/T)(A/G)TG(A/G)	46	8	+	Zea mays	cis-acting regulatory element involved in zein metabolism regulation
AT1G58320.1	O2-site	GATGATGTGG	513	9	+	Zea mays	cis-acting regulatory element involved in zein metabolism regulation
AT1G58320.1	CCAAT-box	CAACGG	1516	6	+	Hordeum vulgare	MYBHv1 binding site
AT1G58320.1	AE-box	AGAAACAA	1215	8	+	Arabidopsis thaliana	part of a module for light response
AT1G58320.1	LTR	CCGAAA	459	6	-	Hordeum vulgare	cis-acting element involved in low-temperature responsiveness
AT1G58320.1	TC-rich repeats	GTTTTCTTAC	1864	9	-	Nicotiana tabacum	cis-acting element involved in defense and stress responsiveness
AT1G58320.1	TC-rich repeats	ATTCTCTAAC	1952	9	-	Nicotiana tabacum	cis-acting element involved in defense and stress responsiveness
AT1G58320.1	GA-motif	ATAGATAA	270	8	+	Arabidopsis thaliana	part of a light responsive element
AT1G58320.1	AuxRR-core	GGTCCAT	597	7	-	Nicotiana tabacum	cis-acting regulatory element involved in auxin responsiveness
AT1G68610.1	ABRE	ACGTG	706	5	+	Arabidopsis thaliana	cis-acting element involved in the abscisic acid responsiveness
AT1G68610.1	ABRE	ACGTG	1884	5	+	Arabidopsis thaliana	cis-acting element involved in the abscisic acid responsiveness
AT1G68610.1	CGTCA-motif	CGTCA	210	5	+	Hordeum vulgare	cis-acting regulatory element involved in the MeJA-responsiveness
AT1G68610.1	CGTCA-motif	CGTCA	1904	5	-	Hordeum vulgare	cis-acting regulatory element involved in the MeJA-responsiveness
AT1G68610.1	CAT-box	GCCACT	1749	6	+	Arabidopsis thaliana	cis-acting regulatory element related to meristem expression
AT1G68610.1	GATA-motif	AAGATAAGATT	744	10	-	Arabidopsis thaliana	part of a light responsive element
AT1G68610.1	GARE-motif	TCTGTTG	933	7	-	Brassica oleracea	gibberellin-responsive element
AT1G68610.1	Box 4	ATTAAT	172	6	+	Petroselinum crispum	part of a conserved DNA module involved in light responsiveness
AT1G68610.1	Box 4	ATTAAT	376	6	+	Petroselinum crispum	part of a conserved DNA module involved in light responsiveness
AT1G68610.1	G-box	TACGTG	1883	6	+	Arabidopsis thaliana	cis-acting regulatory element involved in light responsiveness
AT1G68610.1	TGACG-motif	TGACG	210	5	-	Hordeum vulgare	cis-acting regulatory element involved in the MeJA-responsiveness
AT1G68610.1	TGACG-motif	TGACG	1904	5	+	Hordeum vulgare	cis-acting regulatory element involved in the MeJA-responsiveness
AT1G68610.1	GT1-motif	GTGTGTGAA	1177	9	+	Solanum tuberosum	light responsive element
AT1G68610.1	GT1-motif	GGTTAAT	1908	7	+	Avena sativa	light responsive element
AT1G68610.1	TGA-element	AACGAC	818	6	+	Brassica oleracea	auxin-responsive element
AT1G68610.1	G-Box	CACGTT	705	6	-	Pisum sativum	cis-acting regulatory element involved in light responsiveness
AT1G68610.1	MRE	AACCTAA	1423	7	-	Petroselinum crispum	MYB binding site involved in light responsiveness
AT1G68610.1	Gap-box	CAAATGAA(A/G)A	725	9.5	+	Arabidopsis thaliana	part of a light responsive element
AT1G68610.1	GC-motif	CCCCCG	269	6	-	Zea mays	enhancer-like element involved in anoxic specific inducibility
AT1G68610.1	ARE	AAACCA	1135	6	-	Zea mays	cis-acting regulatory element essential for the anaerobic induction
AT1G68610.1	HD-Zip 1	CAAT(A/T)ATTG	530	8.5	+	Arabidopsis thaliana	element involved in differentiation of the palisade mesophyll cells
AT1G68610.1	TATC-box	TATCCCA	875	7	-	Oryza sativa	cis-acting element involved in gibberellin-responsiveness
AT1G68610.1	AE-box	AGAAACAA	1631	8	-	Arabidopsis thaliana	part of a module for light response
AT1G68630.1	TATC-box	TATCCCA	730	7	+	Oryza sativa	cis-acting element involved in gibberellin-responsiveness
AT1G68630.1	I-box	cCATATCCAAT	715	10	-	Flaveria trinervia	part of a light responsive element
AT1G68630.1	I-box	cCATATCCAAT	727	10	+	Flaveria trinervia	part of a light responsive element
AT1G68630.1	MBSI	aaaAaaC(G/C)GTTA	687	10.5	-	Petunia hybrida	MYB binding site involved in flavonoid biosynthetic genes regulation
AT1G68630.1	MRE	AACCTAA	779	7	-	Petroselinum crispum	MYB binding site involved in light responsiveness
AT1G68630.1	TCA-element	CCATCTTTTT	1083	9	+	Nicotiana tabacum	cis-acting element involved in salicylic acid responsiveness
AT1G68630.1	TCT-motif	TCTTAC	861	6	-	Arabidopsis thaliana	part of a light responsive element
AT1G68630.1	TCT-motif	TCTTAC	1065	6	-	Arabidopsis thaliana	part of a light responsive element
AT1G68630.1	ARE	AAACCA	645	6	-	Zea mays	cis-acting regulatory element essential for the anaerobic induction
AT1G68630.1	ARE	AAACCA	1048	6	+	Zea mays	cis-acting regulatory element essential for the anaerobic induction
AT1G68630.1	ARE	AAACCA	1238	6	+	Zea mays	cis-acting regulatory element essential for the anaerobic induction
AT1G68630.1	ARE	AAACCA	1327	6	+	Zea mays	cis-acting regulatory element essential for the anaerobic induction
AT1G68630.1	Box 4	ATTAAT	1899	6	-	Petroselinum crispum	part of a conserved DNA module involved in light responsiveness
AT1G68630.1	Box 4	ATTAAT	2003	6	-	Petroselinum crispum	part of a conserved DNA module involved in light responsiveness
AT1G68630.1	GT1-motif	GGTTAAT	685	7	-	Avena sativa	light responsive element
AT1G68630.1	GT1-motif	GGTTAA	686	6	-	Arabidopsis thaliana	light responsive element
AT1G68630.1	GT1-motif	GGTTAA	1184	6	+	Arabidopsis thaliana	light responsive element
AT1G68630.1	GT1-motif	GGTTAA	1323	6	+	Arabidopsis thaliana	light responsive element
AT1G68630.1	GT1-motif	GGTTAAT	1707	7	-	Avena sativa	light responsive element
AT1G68630.1	GT1-motif	GGTTAA	1708	6	-	Arabidopsis thaliana	light responsive element
AT1G68630.1	TGACG-motif	TGACG	1762	5	+	Hordeum vulgare	cis-acting regulatory element involved in the MeJA-responsiveness
AT1G68630.1	NON-box	AGATCGACG	354	9	+	Arabidopsis thaliana	cis-acting regulatory element related to meristem specific activation
AT1G68630.1	G-box	GCCACGTGGA	109	9	+	Arabidopsis thaliana	cis-acting regulatory element involved in light responsiveness
AT1G68630.1	G-box	CACGTG	111	6	+	Arabidopsis thaliana	cis-acting regulatory element involved in light responsiveness
AT1G68630.1	G-box	CACGTC	254	6	-	Zea mays	cis-acting regulatory element involved in light responsiveness
AT1G68630.1	G-box	TAACACGTAG	1197	9	-	Brassica oleracea	cis-acting regulatory element involved in light responsiveness
AT1G68630.1	TGA-element	AACGAC	50	6	+	Brassica oleracea	auxin-responsive element
AT1G68630.1	G-Box	CACGTG	111	6	+	Pisum sativum	cis-acting regulatory element involved in light responsiveness
AT1G68630.1	ABRE	CACGTG	111	6	+	Arabidopsis thaliana	cis-acting element involved in the abscisic acid responsiveness
AT1G68630.1	ABRE	ACGTG	112	5	+	Arabidopsis thaliana	cis-acting element involved in the abscisic acid responsiveness
AT1G68630.1	ABRE	ACGTG	255	5	+	Arabidopsis thaliana	cis-acting element involved in the abscisic acid responsiveness
AT1G68630.1	circadian	CAAAGATATC	100	9	-	Lycopersicon esculentum	cis-acting regulatory element involved in circadian control
AT1G68630.1	CAT-box	GCCACT	918	6	-	Arabidopsis thaliana	cis-acting regulatory element related to meristem expression
AT1G68630.1	CGTCA-motif	CGTCA	1762	5	-	Hordeum vulgare	cis-acting regulatory element involved in the MeJA-responsiveness
AT1G68630.1	Box II	CCACGTGGC	109	9	-	Petroselinum crispum	part of a light responsive element
AT2G17780.1	circadian	CAAAGATATC	333	9	-	Lycopersicon esculentum	cis-acting regulatory element involved in circadian control
AT2G17780.1	ABRE	ACGTG	660	5	-	Arabidopsis thaliana	cis-acting element involved in the abscisic acid responsiveness
AT2G17780.1	ABRE	CACGTG	1000	6	+	Arabidopsis thaliana	cis-acting element involved in the abscisic acid responsiveness
AT2G17780.1	ABRE	ACGTG	1001	5	+	Arabidopsis thaliana	cis-acting element involved in the abscisic acid responsiveness
AT2G17780.1	ABRE	ACGTG	1428	5	+	Arabidopsis thaliana	cis-acting element involved in the abscisic acid responsiveness
AT2G17780.1	G-box	CACGTG	1000	6	+	Arabidopsis thaliana	cis-acting regulatory element involved in light responsiveness
AT2G17780.1	G-box	CAGACGTGGCA	1425	10	+	Nicotiana plumbaginifolia	cis-acting regulatory element involved in light responsiveness
AT2G17780.1	G-box	CACGTC	1427	6	-	Zea mays	cis-acting regulatory element involved in light responsiveness
AT2G17780.1	GT1-motif	GGTTAA	1055	6	+	Arabidopsis thaliana	light responsive element
AT2G17780.1	Box 4	ATTAAT	540	6	+	Petroselinum crispum	part of a conserved DNA module involved in light responsiveness
AT2G17780.1	G-Box	CACGTT	660	6	+	Pisum sativum	cis-acting regulatory element involved in light responsiveness
AT2G17780.1	G-Box	CACGTG	1000	6	+	Pisum sativum	cis-acting regulatory element involved in light responsiveness
AT2G17780.1	A-box	AATAACAAACTCC	863	12	-	Oryza sativa	sequence conserved in alpha-amylase promoters
AT2G17780.1	TCT-motif	TCTTAC	501	6	-	Arabidopsis thaliana	part of a light responsive element
AT2G17780.1	TCT-motif	TCTTAC	1673	6	+	Arabidopsis thaliana	part of a light responsive element
AT2G17780.1	ARE	AAACCA	59	6	-	Zea mays	cis-acting regulatory element essential for the anaerobic induction
AT2G17780.1	ARE	AAACCA	115	6	-	Zea mays	cis-acting regulatory element essential for the anaerobic induction
AT2G17780.1	ARE	AAACCA	878	6	-	Zea mays	cis-acting regulatory element essential for the anaerobic induction
AT2G17780.1	ARE	AAACCA	987	6	+	Zea mays	cis-acting regulatory element essential for the anaerobic induction
AT2G17780.1	ARE	AAACCA	1472	6	+	Zea mays	cis-acting regulatory element essential for the anaerobic induction
AT2G17780.1	3-AF1 binding site	TAAGAGAGGAA	1667	10	-	Solanum tuberosum	light responsive element
AT2G17780.1	CCAAT-box	CAACGG	943	6	+	Hordeum vulgare	MYBHv1 binding site
AT2G17780.1	LAMP-element	CTTTATCA	249	8	+	Pisum sativum	part of a light responsive element
AT2G17780.1	LAMP-element	CTTTATCA	1207	8	-	Pisum sativum	part of a light responsive element
AT2G17780.1	LTR	CCGAAA	121	6	+	Hordeum vulgare	cis-acting element involved in low-temperature responsiveness
AT2G17780.1	LTR	CCGAAA	1481	6	+	Hordeum vulgare	cis-acting element involved in low-temperature responsiveness
AT2G17780.2	circadian	CAAAGATATC	333	9	-	Lycopersicon esculentum	cis-acting regulatory element involved in circadian control
AT2G17780.2	ABRE	ACGTG	660	5	-	Arabidopsis thaliana	cis-acting element involved in the abscisic acid responsiveness
AT2G17780.2	ABRE	CACGTG	1000	6	+	Arabidopsis thaliana	cis-acting element involved in the abscisic acid responsiveness
AT2G17780.2	ABRE	ACGTG	1001	5	+	Arabidopsis thaliana	cis-acting element involved in the abscisic acid responsiveness
AT2G17780.2	ABRE	ACGTG	1428	5	+	Arabidopsis thaliana	cis-acting element involved in the abscisic acid responsiveness
AT2G17780.2	Box 4	ATTAAT	540	6	+	Petroselinum crispum	part of a conserved DNA module involved in light responsiveness
AT2G17780.2	G-box	CACGTG	1000	6	+	Arabidopsis thaliana	cis-acting regulatory element involved in light responsiveness
AT2G17780.2	G-box	CAGACGTGGCA	1425	10	+	Nicotiana plumbaginifolia	cis-acting regulatory element involved in light responsiveness
AT2G17780.2	G-box	CACGTC	1427	6	-	Zea mays	cis-acting regulatory element involved in light responsiveness
AT2G17780.2	GT1-motif	GGTTAA	1055	6	+	Arabidopsis thaliana	light responsive element
AT2G17780.2	A-box	AATAACAAACTCC	863	12	-	Oryza sativa	sequence conserved in alpha-amylase promoters
AT2G17780.2	G-Box	CACGTT	660	6	+	Pisum sativum	cis-acting regulatory element involved in light responsiveness
AT2G17780.2	G-Box	CACGTG	1000	6	+	Pisum sativum	cis-acting regulatory element involved in light responsiveness
AT2G17780.2	ARE	AAACCA	59	6	-	Zea mays	cis-acting regulatory element essential for the anaerobic induction
AT2G17780.2	ARE	AAACCA	115	6	-	Zea mays	cis-acting regulatory element essential for the anaerobic induction
AT2G17780.2	ARE	AAACCA	878	6	-	Zea mays	cis-acting regulatory element essential for the anaerobic induction
AT2G17780.2	ARE	AAACCA	987	6	+	Zea mays	cis-acting regulatory element essential for the anaerobic induction
AT2G17780.2	ARE	AAACCA	1472	6	+	Zea mays	cis-acting regulatory element essential for the anaerobic induction
AT2G17780.2	TCT-motif	TCTTAC	501	6	-	Arabidopsis thaliana	part of a light responsive element
AT2G17780.2	TCT-motif	TCTTAC	1673	6	+	Arabidopsis thaliana	part of a light responsive element
AT2G17780.2	LAMP-element	CTTTATCA	249	8	+	Pisum sativum	part of a light responsive element
AT2G17780.2	LAMP-element	CTTTATCA	1207	8	-	Pisum sativum	part of a light responsive element
AT2G17780.2	3-AF1 binding site	TAAGAGAGGAA	1667	10	-	Solanum tuberosum	light responsive element
AT2G17780.2	CCAAT-box	CAACGG	943	6	+	Hordeum vulgare	MYBHv1 binding site
AT2G17780.2	LTR	CCGAAA	121	6	+	Hordeum vulgare	cis-acting element involved in low-temperature responsiveness
AT2G17780.2	LTR	CCGAAA	1481	6	+	Hordeum vulgare	cis-acting element involved in low-temperature responsiveness
AT2G17780.3	TCT-motif	TCTTAC	501	6	-	Arabidopsis thaliana	part of a light responsive element
AT2G17780.3	TCT-motif	TCTTAC	1673	6	+	Arabidopsis thaliana	part of a light responsive element
AT2G17780.3	ARE	AAACCA	59	6	-	Zea mays	cis-acting regulatory element essential for the anaerobic induction
AT2G17780.3	ARE	AAACCA	115	6	-	Zea mays	cis-acting regulatory element essential for the anaerobic induction
AT2G17780.3	ARE	AAACCA	878	6	-	Zea mays	cis-acting regulatory element essential for the anaerobic induction
AT2G17780.3	ARE	AAACCA	987	6	+	Zea mays	cis-acting regulatory element essential for the anaerobic induction
AT2G17780.3	ARE	AAACCA	1472	6	+	Zea mays	cis-acting regulatory element essential for the anaerobic induction
AT2G17780.3	LTR	CCGAAA	121	6	+	Hordeum vulgare	cis-acting element involved in low-temperature responsiveness
AT2G17780.3	LTR	CCGAAA	1481	6	+	Hordeum vulgare	cis-acting element involved in low-temperature responsiveness
AT2G17780.3	LAMP-element	CTTTATCA	249	8	+	Pisum sativum	part of a light responsive element
AT2G17780.3	LAMP-element	CTTTATCA	1207	8	-	Pisum sativum	part of a light responsive element
AT2G17780.3	CCAAT-box	CAACGG	943	6	+	Hordeum vulgare	MYBHv1 binding site
AT2G17780.3	3-AF1 binding site	TAAGAGAGGAA	1667	10	-	Solanum tuberosum	light responsive element
AT2G17780.3	ABRE	ACGTG	660	5	-	Arabidopsis thaliana	cis-acting element involved in the abscisic acid responsiveness
AT2G17780.3	ABRE	CACGTG	1000	6	+	Arabidopsis thaliana	cis-acting element involved in the abscisic acid responsiveness
AT2G17780.3	ABRE	ACGTG	1001	5	+	Arabidopsis thaliana	cis-acting element involved in the abscisic acid responsiveness
AT2G17780.3	ABRE	ACGTG	1428	5	+	Arabidopsis thaliana	cis-acting element involved in the abscisic acid responsiveness
AT2G17780.3	circadian	CAAAGATATC	333	9	-	Lycopersicon esculentum	cis-acting regulatory element involved in circadian control
AT2G17780.3	A-box	AATAACAAACTCC	863	12	-	Oryza sativa	sequence conserved in alpha-amylase promoters
AT2G17780.3	G-Box	CACGTT	660	6	+	Pisum sativum	cis-acting regulatory element involved in light responsiveness
AT2G17780.3	G-Box	CACGTG	1000	6	+	Pisum sativum	cis-acting regulatory element involved in light responsiveness
AT2G17780.3	Box 4	ATTAAT	540	6	+	Petroselinum crispum	part of a conserved DNA module involved in light responsiveness
AT2G17780.3	GT1-motif	GGTTAA	1055	6	+	Arabidopsis thaliana	light responsive element
AT2G17780.3	G-box	CACGTG	1000	6	+	Arabidopsis thaliana	cis-acting regulatory element involved in light responsiveness
AT2G17780.3	G-box	CAGACGTGGCA	1425	10	+	Nicotiana plumbaginifolia	cis-acting regulatory element involved in light responsiveness
AT2G17780.3	G-box	CACGTC	1427	6	-	Zea mays	cis-acting regulatory element involved in light responsiveness
AT2G37110.1	AT-rich sequence	TAAAATACT	119	9	+	Pisum sativum	element for maximal elicitor-mediated activation (2copies)
AT2G37110.1	LTR	CCGAAA	520	6	+	Hordeum vulgare	cis-acting element involved in low-temperature responsiveness
AT2G37110.1	LTR	CCGAAA	709	6	+	Hordeum vulgare	cis-acting element involved in low-temperature responsiveness
AT2G37110.1	LTR	CCGAAA	1165	6	-	Hordeum vulgare	cis-acting element involved in low-temperature responsiveness
AT2G37110.1	AE-box	AGAAACAA	1193	8	+	Arabidopsis thaliana	part of a module for light response
AT2G37110.1	chs-CMA1a	TTACTTAA	1849	8	-	Daucus carota	part of a light responsive element
AT2G37110.1	TCA-element	CCATCTTTTT	595	9	+	Nicotiana tabacum	cis-acting element involved in salicylic acid responsiveness
AT2G37110.1	ARE	AAACCA	377	6	+	Zea mays	cis-acting regulatory element essential for the anaerobic induction
AT2G37110.1	ARE	AAACCA	977	6	+	Zea mays	cis-acting regulatory element essential for the anaerobic induction
AT2G37110.1	ARE	AAACCA	1717	6	-	Zea mays	cis-acting regulatory element essential for the anaerobic induction
AT2G37110.1	GARE-motif	TCTGTTG	736	7	-	Brassica oleracea	gibberellin-responsive element
AT2G37110.1	GARE-motif	TCTGTTG	1198	7	-	Brassica oleracea	gibberellin-responsive element
AT2G37110.1	Box 4	ATTAAT	1799	6	-	Petroselinum crispum	part of a conserved DNA module involved in light responsiveness
AT2G37110.1	G-box	CACGAC	1273	6	+	Zea mays	cis-acting regulatory element involved in light responsiveness
AT2G37110.1	G-box	TACGTG	1364	6	+	Arabidopsis thaliana	cis-acting regulatory element involved in light responsiveness
AT2G37110.1	TGACG-motif	TGACG	324	5	-	Hordeum vulgare	cis-acting regulatory element involved in the MeJA-responsiveness
AT2G37110.1	TGACG-motif	TGACG	1864	5	+	Hordeum vulgare	cis-acting regulatory element involved in the MeJA-responsiveness
AT2G37110.1	TGA-element	AACGAC	1135	6	+	Brassica oleracea	auxin-responsive element
AT2G37110.1	A-box	CCGTCC	1902	6	-	Petroselinum crispum	cis-acting regulatory element
AT2G37110.1	G-Box	CACGTT	343	6	-	Pisum sativum	cis-acting regulatory element involved in light responsiveness
AT2G37110.1	circadian	CAAAGATATC	1966	9	+	Lycopersicon esculentum	cis-acting regulatory element involved in circadian control
AT2G37110.1	ABRE	GCAACGTGTC	172	9	+	Hordeum vulgare	cis-acting element involved in the abscisic acid responsiveness
AT2G37110.1	ABRE	ACGTG	344	5	+	Arabidopsis thaliana	cis-acting element involved in the abscisic acid responsiveness
AT2G37110.1	ABRE	ACGTG	1365	5	+	Arabidopsis thaliana	cis-acting element involved in the abscisic acid responsiveness
AT2G37110.1	CGTCA-motif	CGTCA	324	5	+	Hordeum vulgare	cis-acting regulatory element involved in the MeJA-responsiveness
AT2G37110.1	CGTCA-motif	CGTCA	1864	5	-	Hordeum vulgare	cis-acting regulatory element involved in the MeJA-responsiveness
AT2G37110.1	GATA-motif	GATAGGA	1548	7	-	Arabidopsis thaliana	part of a light responsive element
AT2G40935.1	ATCT-motif	AATCTAATCC	630	9	+	Pisum sativum	part of a conserved DNA module involved in light responsiveness
AT2G40935.1	ARE	AAACCA	767	6	+	Zea mays	cis-acting regulatory element essential for the anaerobic induction
AT2G40935.1	ARE	AAACCA	2000	6	-	Zea mays	cis-acting regulatory element essential for the anaerobic induction
AT2G40935.1	CCAAT-box	CAACGG	1693	6	-	Hordeum vulgare	MYBHv1 binding site
AT2G40935.1	LAMP-element	CTTTATCA	612	8	+	Pisum sativum	part of a light responsive element
AT2G40935.1	MBSI	aaaAaaC(G/C)GTTA	1169	10.5	-	Petunia hybrida	MYB binding site involved in flavonoid biosynthetic genes regulation
AT2G40935.1	AE-box	AGAAACAA	1714	8	-	Arabidopsis thaliana	part of a module for light response
AT2G40935.1	LTR	CCGAAA	764	6	+	Hordeum vulgare	cis-acting element involved in low-temperature responsiveness
AT2G40935.1	ABRE	ACGTG	1595	5	+	Arabidopsis thaliana	cis-acting element involved in the abscisic acid responsiveness
AT2G40935.1	circadian	CAAAGATATC	181	9	+	Lycopersicon esculentum	cis-acting regulatory element involved in circadian control
AT2G40935.1	circadian	CAAAGATATC	1401	9	+	Lycopersicon esculentum	cis-acting regulatory element involved in circadian control
AT2G40935.1	GCN4_motif	TGAGTCA	654	7	+	Oryza sativa	cis-regulatory element involved in endosperm expression
AT2G40935.1	GT1-motif	GGTTAA	127	6	-	Arabidopsis thaliana	light responsive element
AT2G40935.1	G-box	CACGAC	346	6	+	Zea mays	cis-acting regulatory element involved in light responsiveness
AT2G40935.1	Box 4	ATTAAT	1521	6	-	Petroselinum crispum	part of a conserved DNA module involved in light responsiveness
AT2G40935.1	Box 4	ATTAAT	1547	6	-	Petroselinum crispum	part of a conserved DNA module involved in light responsiveness
AT2G40935.1	G-Box	CACGTT	1594	6	-	Pisum sativum	cis-acting regulatory element involved in light responsiveness
AT2G40935.2	ABRE	ACGTG	1458	5	+	Arabidopsis thaliana	cis-acting element involved in the abscisic acid responsiveness
AT2G40935.2	ABRE	ACGTG	1904	5	+	Arabidopsis thaliana	cis-acting element involved in the abscisic acid responsiveness
AT2G40935.2	GCN4_motif	TGAGTCA	517	7	+	Oryza sativa	cis-regulatory element involved in endosperm expression
AT2G40935.2	circadian	CAAAGATATC	44	9	+	Lycopersicon esculentum	cis-acting regulatory element involved in circadian control
AT2G40935.2	circadian	CAAAGATATC	1264	9	+	Lycopersicon esculentum	cis-acting regulatory element involved in circadian control
AT2G40935.2	G-Box	CACGTT	1457	6	-	Pisum sativum	cis-acting regulatory element involved in light responsiveness
AT2G40935.2	Box 4	ATTAAT	1384	6	-	Petroselinum crispum	part of a conserved DNA module involved in light responsiveness
AT2G40935.2	Box 4	ATTAAT	1410	6	-	Petroselinum crispum	part of a conserved DNA module involved in light responsiveness
AT2G40935.2	G-box	CACGAC	209	6	+	Zea mays	cis-acting regulatory element involved in light responsiveness
AT2G40935.2	G-box	TACGTG	1903	6	+	Arabidopsis thaliana	cis-acting regulatory element involved in light responsiveness
AT2G40935.2	ARE	AAACCA	630	6	+	Zea mays	cis-acting regulatory element essential for the anaerobic induction
AT2G40935.2	ARE	AAACCA	1863	6	-	Zea mays	cis-acting regulatory element essential for the anaerobic induction
AT2G40935.2	ATCT-motif	AATCTAATCC	493	9	+	Pisum sativum	part of a conserved DNA module involved in light responsiveness
AT2G40935.2	LTR	CCGAAA	627	6	+	Hordeum vulgare	cis-acting element involved in low-temperature responsiveness
AT2G40935.2	AE-box	AGAAACAA	1577	8	-	Arabidopsis thaliana	part of a module for light response
AT2G40935.2	MBSI	aaaAaaC(G/C)GTTA	1032	10.5	-	Petunia hybrida	MYB binding site involved in flavonoid biosynthetic genes regulation
AT2G40935.2	LAMP-element	CTTTATCA	475	8	+	Pisum sativum	part of a light responsive element
AT2G40935.2	CCAAT-box	CAACGG	1556	6	-	Hordeum vulgare	MYBHv1 binding site
AT2G40935.3	GCN4_motif	TGAGTCA	654	7	+	Oryza sativa	cis-regulatory element involved in endosperm expression
AT2G40935.3	circadian	CAAAGATATC	181	9	+	Lycopersicon esculentum	cis-acting regulatory element involved in circadian control
AT2G40935.3	circadian	CAAAGATATC	1401	9	+	Lycopersicon esculentum	cis-acting regulatory element involved in circadian control
AT2G40935.3	ABRE	ACGTG	1595	5	+	Arabidopsis thaliana	cis-acting element involved in the abscisic acid responsiveness
AT2G40935.3	G-Box	CACGTT	1594	6	-	Pisum sativum	cis-acting regulatory element involved in light responsiveness
AT2G40935.3	G-box	CACGAC	346	6	+	Zea mays	cis-acting regulatory element involved in light responsiveness
AT2G40935.3	GT1-motif	GGTTAA	127	6	-	Arabidopsis thaliana	light responsive element
AT2G40935.3	Box 4	ATTAAT	1521	6	-	Petroselinum crispum	part of a conserved DNA module involved in light responsiveness
AT2G40935.3	Box 4	ATTAAT	1547	6	-	Petroselinum crispum	part of a conserved DNA module involved in light responsiveness
AT2G40935.3	ARE	AAACCA	767	6	+	Zea mays	cis-acting regulatory element essential for the anaerobic induction
AT2G40935.3	ARE	AAACCA	2000	6	-	Zea mays	cis-acting regulatory element essential for the anaerobic induction
AT2G40935.3	ATCT-motif	AATCTAATCC	630	9	+	Pisum sativum	part of a conserved DNA module involved in light responsiveness
AT2G40935.3	MBSI	aaaAaaC(G/C)GTTA	1169	10.5	-	Petunia hybrida	MYB binding site involved in flavonoid biosynthetic genes regulation
AT2G40935.3	LTR	CCGAAA	764	6	+	Hordeum vulgare	cis-acting element involved in low-temperature responsiveness
AT2G40935.3	AE-box	AGAAACAA	1714	8	-	Arabidopsis thaliana	part of a module for light response
AT2G40935.3	CCAAT-box	CAACGG	1693	6	-	Hordeum vulgare	MYBHv1 binding site
AT2G40935.3	LAMP-element	CTTTATCA	612	8	+	Pisum sativum	part of a light responsive element
AT2G45010.1	ABRE	ACGTG	1824	5	+	Arabidopsis thaliana	cis-acting element involved in the abscisic acid responsiveness
AT2G45010.1	TCCC-motif	TCTCCCT	295	7	-	Spinacia oleracea	part of a light responsive element
AT2G45010.1	CGTCA-motif	CGTCA	928	5	-	Hordeum vulgare	cis-acting regulatory element involved in the MeJA-responsiveness
AT2G45010.1	CAT-box	GCCACT	119	6	-	Arabidopsis thaliana	cis-acting regulatory element related to meristem expression
AT2G45010.1	CAT-box	GCCACT	837	6	+	Arabidopsis thaliana	cis-acting regulatory element related to meristem expression
AT2G45010.1	Box 4	ATTAAT	601	6	+	Petroselinum crispum	part of a conserved DNA module involved in light responsiveness
AT2G45010.1	TGACG-motif	TGACG	928	5	+	Hordeum vulgare	cis-acting regulatory element involved in the MeJA-responsiveness
AT2G45010.1	G-box	CACGTC	1823	6	-	Zea mays	cis-acting regulatory element involved in light responsiveness
AT2G45010.1	G-box	CACGAC	1894	6	+	Zea mays	cis-acting regulatory element involved in light responsiveness
AT2G45010.1	TGA-element	AACGAC	588	6	+	Brassica oleracea	auxin-responsive element
AT2G45010.1	TGA-element	AACGAC	1817	6	+	Brassica oleracea	auxin-responsive element
AT2G45010.1	ARE	AAACCA	1242	6	+	Zea mays	cis-acting regulatory element essential for the anaerobic induction
AT2G45010.1	ARE	AAACCA	1619	6	+	Zea mays	cis-acting regulatory element essential for the anaerobic induction
AT2G45010.1	TCT-motif	TCTTAC	1130	6	+	Arabidopsis thaliana	part of a light responsive element
AT2G45010.1	O2-site	GATGATGTGG	1622	9	-	Zea mays	cis-acting regulatory element involved in zein metabolism regulation
AT2G45010.1	AE-box	AGAAACTT	1764	8	-	Arabidopsis thaliana	part of a module for light response
AT2G45010.1	TATC-box	TATCCCA	332	7	-	Oryza sativa	cis-acting element involved in gibberellin-responsiveness
AT2G45010.1	TATC-box	TATCCCA	1758	7	+	Oryza sativa	cis-acting element involved in gibberellin-responsiveness
AT2G45010.1	LTR	CCGAAA	1838	6	-	Hordeum vulgare	cis-acting element involved in low-temperature responsiveness
AT2G45010.1	TC-rich repeats	GTTTTCTTAC	1036	9	-	Nicotiana tabacum	cis-acting element involved in defense and stress responsiveness
AT2G45010.1	TC-rich repeats	GTTTTCTTAC	1126	9	+	Nicotiana tabacum	cis-acting element involved in defense and stress responsiveness
AT2G45010.1	TC-rich repeats	GTTTTCTTAC	1848	9	+	Nicotiana tabacum	cis-acting element involved in defense and stress responsiveness
AT2G45010.1	I-box	AGATAAGG	708	8	-	Triticum aestivum	part of a light responsive element
AT2G45010.2	TCT-motif	TCTTAC	393	6	+	Arabidopsis thaliana	part of a light responsive element
AT2G45010.2	ARE	AAACCA	505	6	+	Zea mays	cis-acting regulatory element essential for the anaerobic induction
AT2G45010.2	ARE	AAACCA	882	6	+	Zea mays	cis-acting regulatory element essential for the anaerobic induction
AT2G45010.2	O2-site	GATGATGTGG	885	9	-	Zea mays	cis-acting regulatory element involved in zein metabolism regulation
AT2G45010.2	AT-rich element	ATAGAAATCAA	1629	10	-	Glycine max	binding site of AT-rich DNA binding protein (ATBP-1)
AT2G45010.2	LTR	CCGAAA	1101	6	-	Hordeum vulgare	cis-acting element involved in low-temperature responsiveness
AT2G45010.2	TATC-box	TATCCCA	1021	7	+	Oryza sativa	cis-acting element involved in gibberellin-responsiveness
AT2G45010.2	AE-box	AGAAACTT	1027	8	-	Arabidopsis thaliana	part of a module for light response
AT2G45010.2	TC-rich repeats	GTTTTCTTAC	299	9	-	Nicotiana tabacum	cis-acting element involved in defense and stress responsiveness
AT2G45010.2	TC-rich repeats	GTTTTCTTAC	389	9	+	Nicotiana tabacum	cis-acting element involved in defense and stress responsiveness
AT2G45010.2	TC-rich repeats	GTTTTCTTAC	1111	9	+	Nicotiana tabacum	cis-acting element involved in defense and stress responsiveness
AT2G45010.2	ABRE	ACGTG	1087	5	+	Arabidopsis thaliana	cis-acting element involved in the abscisic acid responsiveness
AT2G45010.2	ABRE	ACGTG	1310	5	+	Arabidopsis thaliana	cis-acting element involved in the abscisic acid responsiveness
AT2G45010.2	ABRE	CGCACGTGTC	1428	9	+	Hordeum vulgare	cis-acting element involved in the abscisic acid responsiveness
AT2G45010.2	ABRE	ACGTG	1430	5	-	Arabidopsis thaliana	cis-acting element involved in the abscisic acid responsiveness
AT2G45010.2	MBS	CAACTG	1989	6	-	Arabidopsis thaliana	MYB binding site involved in drought-inducibility
AT2G45010.2	TCCC-motif	TCTCCCT	1404	7	+	Spinacia oleracea	part of a light responsive element
AT2G45010.2	circadian	CAAAGATATC	1631	9	-	Lycopersicon esculentum	cis-acting regulatory element involved in circadian control
AT2G45010.2	CAT-box	GCCACT	100	6	+	Arabidopsis thaliana	cis-acting regulatory element related to meristem expression
AT2G45010.2	CGTCA-motif	CGTCA	191	5	-	Hordeum vulgare	cis-acting regulatory element involved in the MeJA-responsiveness
AT2G45010.2	CGTCA-motif	CGTCA	1938	5	+	Hordeum vulgare	cis-acting regulatory element involved in the MeJA-responsiveness
AT2G45010.2	TGACG-motif	TGACG	191	5	+	Hordeum vulgare	cis-acting regulatory element involved in the MeJA-responsiveness
AT2G45010.2	TGACG-motif	TGACG	1938	5	-	Hordeum vulgare	cis-acting regulatory element involved in the MeJA-responsiveness
AT2G45010.2	G-box	CACGTC	1086	6	-	Zea mays	cis-acting regulatory element involved in light responsiveness
AT2G45010.2	G-box	CACGAC	1157	6	+	Zea mays	cis-acting regulatory element involved in light responsiveness
AT2G45010.2	G-box	TACGTG	1309	6	+	Arabidopsis thaliana	cis-acting regulatory element involved in light responsiveness
AT2G45010.2	GARE-motif	TCTGTTG	1620	7	+	Brassica oleracea	gibberellin-responsive element
AT2G45010.2	GARE-motif	TCTGTTG	1705	7	+	Brassica oleracea	gibberellin-responsive element
AT2G45010.2	G-Box	CACGTT	1430	6	+	Pisum sativum	cis-acting regulatory element involved in light responsiveness
AT2G45010.2	TGA-element	AACGAC	1080	6	+	Brassica oleracea	auxin-responsive element
AT3G10980.1	GATA-motif	GATAGGA	206	7	-	Arabidopsis thaliana	part of a light responsive element
AT3G10980.1	GATA-motif	AAGATAAGATT	1594	10	-	Arabidopsis thaliana	part of a light responsive element
AT3G10980.1	GATA-motif	AAGATAAGATT	1892	10	-	Arabidopsis thaliana	part of a light responsive element
AT3G10980.1	ABRE	ACGTG	378	5	-	Arabidopsis thaliana	cis-acting element involved in the abscisic acid responsiveness
AT3G10980.1	ABRE	ACGTG	1206	5	+	Arabidopsis thaliana	cis-acting element involved in the abscisic acid responsiveness
AT3G10980.1	G-Box	CACGTT	378	6	+	Pisum sativum	cis-acting regulatory element involved in light responsiveness
AT3G10980.1	G-Box	CACGTT	1205	6	-	Pisum sativum	cis-acting regulatory element involved in light responsiveness
AT3G10980.1	TGA-element	AACGAC	512	6	-	Brassica oleracea	auxin-responsive element
AT3G10980.1	TGA-element	AACGAC	1587	6	+	Brassica oleracea	auxin-responsive element
AT3G10980.1	GT1-motif	GGTTAAT	409	7	-	Avena sativa	light responsive element
AT3G10980.1	GT1-motif	GGTTAA	410	6	-	Arabidopsis thaliana	light responsive element
AT3G10980.1	GT1-motif	GGTTAAT	1173	7	-	Avena sativa	light responsive element
AT3G10980.1	GT1-motif	GGTTAA	1174	6	-	Arabidopsis thaliana	light responsive element
AT3G10980.1	Box 4	ATTAAT	1297	6	-	Petroselinum crispum	part of a conserved DNA module involved in light responsiveness
AT3G10980.1	GARE-motif	TCTGTTG	1617	7	-	Brassica oleracea	gibberellin-responsive element
AT3G10980.1	P-box	CCTTTTG	82	7	-	Oryza sativa	gibberellin-responsive element
AT3G10980.1	P-box	CCTTTTG	445	7	-	Oryza sativa	gibberellin-responsive element
AT3G10980.1	TCT-motif	TCTTAC	61	6	+	Arabidopsis thaliana	part of a light responsive element
AT3G10980.1	TCT-motif	TCTTAC	1117	6	-	Arabidopsis thaliana	part of a light responsive element
AT3G10980.1	TCT-motif	TCTTAC	1344	6	-	Arabidopsis thaliana	part of a light responsive element
AT3G10980.1	MRE	AACCTAA	1843	7	-	Petroselinum crispum	MYB binding site involved in light responsiveness
AT3G10980.1	I-box	AAGATAAGGCT	1624	10	-	Gossypium hirsutum	part of a light responsive element
AT3G10980.1	GA-motif	ATAGATAA	1092	8	+	Arabidopsis thaliana	part of a light responsive element
AT3G10980.1	TC-rich repeats	ATTCTCTAAC	168	9	+	Nicotiana tabacum	cis-acting element involved in defense and stress responsiveness
AT3G10980.1	TC-rich repeats	GTTTTCTTAC	1117	9	-	Nicotiana tabacum	cis-acting element involved in defense and stress responsiveness
AT3G10980.1	O2-site	GATGACATGG	475	9	-	Zea mays	cis-acting regulatory element involved in zein metabolism regulation
AT3G10980.1	O2-site	GATGACATGG	773	9	-	Zea mays	cis-acting regulatory element involved in zein metabolism regulation
AT3G18450.1	GATA-motif	GATAGGG	1521	7	-	Pisum sativum	part of a light responsive element
AT3G18450.1	CGTCA-motif	CGTCA	524	5	+	Hordeum vulgare	cis-acting regulatory element involved in the MeJA-responsiveness
AT3G18450.1	CGTCA-motif	CGTCA	554	5	-	Hordeum vulgare	cis-acting regulatory element involved in the MeJA-responsiveness
AT3G18450.1	CGTCA-motif	CGTCA	1662	5	+	Hordeum vulgare	cis-acting regulatory element involved in the MeJA-responsiveness
AT3G18450.1	ABRE	ACGTG	527	5	-	Arabidopsis thaliana	cis-acting element involved in the abscisic acid responsiveness
AT3G18450.1	G-Box	CACGTT	527	6	+	Pisum sativum	cis-acting regulatory element involved in light responsiveness
AT3G18450.1	Unnamed__1	GAATTTAATTAA	925	12	-	Glycine max	60K protein binding site
AT3G18450.1	Unnamed__1	GAATTTAATTAA	1833	11	+	Glycine max	60K protein binding site
AT3G18450.1	TGACG-motif	TGACG	524	5	-	Hordeum vulgare	cis-acting regulatory element involved in the MeJA-responsiveness
AT3G18450.1	TGACG-motif	TGACG	554	5	+	Hordeum vulgare	cis-acting regulatory element involved in the MeJA-responsiveness
AT3G18450.1	TGACG-motif	TGACG	1662	5	-	Hordeum vulgare	cis-acting regulatory element involved in the MeJA-responsiveness
AT3G18450.1	GT1-motif	GGTTAA	251	6	+	Arabidopsis thaliana	light responsive element
AT3G18450.1	GT1-motif	GGTTAA	253	6	-	Arabidopsis thaliana	light responsive element
AT3G18450.1	GT1-motif	GGTTAAT	1176	7	+	Avena sativa	light responsive element
AT3G18450.1	GT1-motif	GGTTAA	1908	6	-	Arabidopsis thaliana	light responsive element
AT3G18450.1	Box 4	ATTAAT	172	6	+	Petroselinum crispum	part of a conserved DNA module involved in light responsiveness
AT3G18450.1	Box 4	ATTAAT	924	6	+	Petroselinum crispum	part of a conserved DNA module involved in light responsiveness
AT3G18450.1	ARE	AAACCA	874	6	-	Zea mays	cis-acting regulatory element essential for the anaerobic induction
AT3G18450.1	ARE	AAACCA	1351	6	-	Zea mays	cis-acting regulatory element essential for the anaerobic induction
AT3G18450.1	ARE	AAACCA	1488	6	+	Zea mays	cis-acting regulatory element essential for the anaerobic induction
AT3G18450.1	Box III	atCATTTTCACt	381	11	-	Pisum sativum	protein binding site
AT3G18450.1	GATT-motif	CTCCTGATTGGA	801	11	+	Oryza sativa	part of a light responsive element
AT3G18450.1	MSA-like	(T/C)C(T/C)AACGG(T/C)(T/C)A	245	8.5	+	Catharanthus roseus	cis-acting element involved in cell cycle regulation
AT3G18450.1	Gap-box	CAAATGAA(A/G)A	636	9.5	-	Arabidopsis thaliana	part of a light responsive element
AT3G18450.1	MRE	AACCTAA	53	7	+	Petroselinum crispum	MYB binding site involved in light responsiveness
AT3G18450.1	TC-rich repeats	GTTTTCTTAC	1098	9	+	Nicotiana tabacum	cis-acting element involved in defense and stress responsiveness
AT3G18450.1	LTR	CCGAAA	1285	6	+	Hordeum vulgare	cis-acting element involved in low-temperature responsiveness
AT3G18450.1	RY-element	CATGCATG	747	8	+	Helianthus annuus	cis-acting regulatory element involved in seed-specific regulation
AT3G18450.1	CCAAT-box	CAACGG	247	6	+	Hordeum vulgare	MYBHv1 binding site
AT3G18450.1	CCAAT-box	CAACGG	1072	6	+	Hordeum vulgare	MYBHv1 binding site
AT3G18460.1	CGTCA-motif	CGTCA	238	5	-	Hordeum vulgare	cis-acting regulatory element involved in the MeJA-responsiveness
AT3G18460.1	CGTCA-motif	CGTCA	459	5	+	Hordeum vulgare	cis-acting regulatory element involved in the MeJA-responsiveness
AT3G18460.1	CGTCA-motif	CGTCA	720	5	+	Hordeum vulgare	cis-acting regulatory element involved in the MeJA-responsiveness
AT3G18460.1	CGTCA-motif	CGTCA	1225	5	+	Hordeum vulgare	cis-acting regulatory element involved in the MeJA-responsiveness
AT3G18460.1	GATA-motif	GATAGGG	901	7	+	Pisum sativum	part of a light responsive element
AT3G18460.1	circadian	CAAAGATATC	1176	9	-	Lycopersicon esculentum	cis-acting regulatory element involved in circadian control
AT3G18460.1	GCN4_motif	TGAGTCA	945	7	+	Oryza sativa	cis-regulatory element involved in endosperm expression
AT3G18460.1	ABRE	ACGTG	560	5	-	Arabidopsis thaliana	cis-acting element involved in the abscisic acid responsiveness
AT3G18460.1	A-box	CCGTCC	469	6	-	Petroselinum crispum	cis-acting regulatory element
AT3G18460.1	Box 4	ATTAAT	178	6	+	Petroselinum crispum	part of a conserved DNA module involved in light responsiveness
AT3G18460.1	Box 4	ATTAAT	866	6	+	Petroselinum crispum	part of a conserved DNA module involved in light responsiveness
AT3G18460.1	Box 4	ATTAAT	1578	6	-	Petroselinum crispum	part of a conserved DNA module involved in light responsiveness
AT3G18460.1	Box 4	ATTAAT	2002	6	-	Petroselinum crispum	part of a conserved DNA module involved in light responsiveness
AT3G18460.1	G-box	TACGTG	560	6	-	Arabidopsis thaliana	cis-acting regulatory element involved in light responsiveness
AT3G18460.1	GT1-motif	GGTTAA	228	6	+	Arabidopsis thaliana	light responsive element
AT3G18460.1	GT1-motif	GTGTGTGAA	549	9	+	Solanum tuberosum	light responsive element
AT3G18460.1	GT1-motif	GGTTAA	1416	6	+	Arabidopsis thaliana	light responsive element
AT3G18460.1	GT1-motif	GGTTAA	1418	6	-	Arabidopsis thaliana	light responsive element
AT3G18460.1	TGACG-motif	TGACG	238	5	+	Hordeum vulgare	cis-acting regulatory element involved in the MeJA-responsiveness
AT3G18460.1	TGACG-motif	TGACG	459	5	-	Hordeum vulgare	cis-acting regulatory element involved in the MeJA-responsiveness
AT3G18460.1	TGACG-motif	TGACG	720	5	-	Hordeum vulgare	cis-acting regulatory element involved in the MeJA-responsiveness
AT3G18460.1	TGACG-motif	TGACG	1225	5	-	Hordeum vulgare	cis-acting regulatory element involved in the MeJA-responsiveness
AT3G18460.1	Unnamed__1	GAATTTAATTAA	1787	11	+	Glycine max	60K protein binding site
AT3G18460.1	ARE	AAACCA	416	6	-	Zea mays	cis-acting regulatory element essential for the anaerobic induction
AT3G18460.1	P-box	CCTTTTG	411	7	+	Oryza sativa	gibberellin-responsive element
AT3G18460.1	MRE	AACCTAA	1883	7	+	Petroselinum crispum	MYB binding site involved in light responsiveness
AT3G18460.1	TATC-box	TATCCCA	1453	7	+	Oryza sativa	cis-acting element involved in gibberellin-responsiveness
AT3G18460.1	LTR	CCGAAA	465	6	-	Hordeum vulgare	cis-acting element involved in low-temperature responsiveness
AT3G18460.1	CCAAT-box	CAACGG	923	6	+	Hordeum vulgare	MYBHv1 binding site
AT3G18470.1	chs-CMA1a	TTACTTAA	1297	8	-	Daucus carota	part of a light responsive element
AT3G18470.1	TCT-motif	TCTTAC	569	6	+	Arabidopsis thaliana	part of a light responsive element
AT3G18470.1	ARE	AAACCA	77	6	+	Zea mays	cis-acting regulatory element essential for the anaerobic induction
AT3G18470.1	ARE	AAACCA	403	6	-	Zea mays	cis-acting regulatory element essential for the anaerobic induction
AT3G18470.1	ARE	AAACCA	1321	6	+	Zea mays	cis-acting regulatory element essential for the anaerobic induction
AT3G18470.1	ARE	AAACCA	1612	6	+	Zea mays	cis-acting regulatory element essential for the anaerobic induction
AT3G18470.1	LTR	CCGAAA	200	6	-	Hordeum vulgare	cis-acting element involved in low-temperature responsiveness
AT3G18470.1	AE-box	AGAAACTT	859	8	-	Arabidopsis thaliana	part of a module for light response
AT3G18470.1	TC-rich repeats	GTTTTCTTAC	909	9	+	Nicotiana tabacum	cis-acting element involved in defense and stress responsiveness
AT3G18470.1	TC-rich repeats	ATTCTCTAAC	1235	9	-	Nicotiana tabacum	cis-acting element involved in defense and stress responsiveness
AT3G18470.1	CGTCA-motif	CGTCA	255	5	+	Hordeum vulgare	cis-acting regulatory element involved in the MeJA-responsiveness
AT3G18470.1	CGTCA-motif	CGTCA	706	5	-	Hordeum vulgare	cis-acting regulatory element involved in the MeJA-responsiveness
AT3G18470.1	CGTCA-motif	CGTCA	1988	5	-	Hordeum vulgare	cis-acting regulatory element involved in the MeJA-responsiveness
AT3G18470.1	Unnamed__1	GAATTTAATTAA	1573	11	-	Glycine max	60K protein binding site
AT3G18470.1	GT1-motif	GGTTAA	1978	6	+	Arabidopsis thaliana	light responsive element
AT3G18470.1	TGACG-motif	TGACG	255	5	-	Hordeum vulgare	cis-acting regulatory element involved in the MeJA-responsiveness
AT3G18470.1	TGACG-motif	TGACG	706	5	+	Hordeum vulgare	cis-acting regulatory element involved in the MeJA-responsiveness
AT3G18470.1	TGACG-motif	TGACG	1988	5	+	Hordeum vulgare	cis-acting regulatory element involved in the MeJA-responsiveness
AT3G18470.1	GARE-motif	TCTGTTG	60	7	+	Brassica oleracea	gibberellin-responsive element
AT3G18470.1	Box 4	ATTAAT	901	6	+	Petroselinum crispum	part of a conserved DNA module involved in light responsiveness
AT3G18470.1	Box 4	ATTAAT	1190	6	-	Petroselinum crispum	part of a conserved DNA module involved in light responsiveness
AT3G18470.1	Box 4	ATTAAT	1194	6	-	Petroselinum crispum	part of a conserved DNA module involved in light responsiveness
AT3G18470.1	Box 4	ATTAAT	1928	6	-	Petroselinum crispum	part of a conserved DNA module involved in light responsiveness
AT4G35920.1	AACA_motif	TAACAAACTCCA	806	11	+	Oryza sativa	involved in endosperm-specific negative expression
AT4G35920.1	ABRE	CACGTG	28	6	+	Arabidopsis thaliana	cis-acting element involved in the abscisic acid responsiveness
AT4G35920.1	ABRE	ACGTG	29	5	+	Arabidopsis thaliana	cis-acting element involved in the abscisic acid responsiveness
AT4G35920.1	ABRE	ACGTG	786	5	-	Arabidopsis thaliana	cis-acting element involved in the abscisic acid responsiveness
AT4G35920.1	ABRE	ACGTG	801	5	+	Arabidopsis thaliana	cis-acting element involved in the abscisic acid responsiveness
AT4G35920.1	MBS	CAACTG	1087	6	-	Arabidopsis thaliana	MYB binding site involved in drought-inducibility
AT4G35920.1	CAT-box	GCCACT	977	6	-	Arabidopsis thaliana	cis-acting regulatory element related to meristem expression
AT4G35920.1	TGACG-motif	TGACG	170	5	+	Hordeum vulgare	cis-acting regulatory element involved in the MeJA-responsiveness
AT4G35920.1	TGACG-motif	TGACG	557	5	+	Hordeum vulgare	cis-acting regulatory element involved in the MeJA-responsiveness
AT4G35920.1	TGACG-motif	TGACG	1515	5	-	Hordeum vulgare	cis-acting regulatory element involved in the MeJA-responsiveness
AT4G35920.1	TGACG-motif	TGACG	1601	5	+	Hordeum vulgare	cis-acting regulatory element involved in the MeJA-responsiveness
AT4G35920.1	TGACG-motif	TGACG	1873	5	-	Hordeum vulgare	cis-acting regulatory element involved in the MeJA-responsiveness
AT4G35920.1	G-box	CACGTG	28	6	+	Arabidopsis thaliana	cis-acting regulatory element involved in light responsiveness
AT4G35920.1	G-box	TACGTG	786	6	-	Arabidopsis thaliana	cis-acting regulatory element involved in light responsiveness
AT4G35920.1	TCA-element	CCATCTTTTT	1215	9	+	Nicotiana tabacum	cis-acting element involved in salicylic acid responsiveness
AT4G35920.1	TCA-element	CCATCTTTTT	1336	9	+	Nicotiana tabacum	cis-acting element involved in salicylic acid responsiveness
AT4G35920.1	TCA-element	CCATCTTTTT	1932	9	+	Nicotiana tabacum	cis-acting element involved in salicylic acid responsiveness
AT4G35920.1	TCT-motif	TCTTAC	330	6	+	Arabidopsis thaliana	part of a light responsive element
AT4G35920.1	TCT-motif	TCTTAC	671	6	-	Arabidopsis thaliana	part of a light responsive element
AT4G35920.1	CCAAT-box	CAACGG	704	6	+	Hordeum vulgare	MYBHv1 binding site
AT4G35920.1	LTR	CCGAAA	143	6	+	Hordeum vulgare	cis-acting element involved in low-temperature responsiveness
AT4G35920.1	TCCC-motif	TCTCCCT	1077	7	+	Spinacia oleracea	part of a light responsive element
AT4G35920.1	CGTCA-motif	CGTCA	170	5	-	Hordeum vulgare	cis-acting regulatory element involved in the MeJA-responsiveness
AT4G35920.1	CGTCA-motif	CGTCA	557	5	-	Hordeum vulgare	cis-acting regulatory element involved in the MeJA-responsiveness
AT4G35920.1	CGTCA-motif	CGTCA	1515	5	+	Hordeum vulgare	cis-acting regulatory element involved in the MeJA-responsiveness
AT4G35920.1	CGTCA-motif	CGTCA	1601	5	-	Hordeum vulgare	cis-acting regulatory element involved in the MeJA-responsiveness
AT4G35920.1	CGTCA-motif	CGTCA	1873	5	+	Hordeum vulgare	cis-acting regulatory element involved in the MeJA-responsiveness
AT4G35920.1	Box 4	ATTAAT	1884	6	-	Petroselinum crispum	part of a conserved DNA module involved in light responsiveness
AT4G35920.1	GT1-motif	GGTTAA	185	6	-	Arabidopsis thaliana	light responsive element
AT4G35920.1	GT1-motif	GGTTAAT	853	7	+	Avena sativa	light responsive element
AT4G35920.1	A-box	CCGTCC	1836	6	+	Petroselinum crispum	cis-acting regulatory element
AT4G35920.1	TGA-element	AACGAC	561	6	-	Brassica oleracea	auxin-responsive element
AT4G35920.1	G-Box	CACGTG	28	6	+	Pisum sativum	cis-acting regulatory element involved in light responsiveness
AT4G35920.1	G-Box	CACGTT	800	6	-	Pisum sativum	cis-acting regulatory element involved in light responsiveness
AT4G35920.1	chs-CMA1a	TTACTTAA	1349	8	+	Daucus carota	part of a light responsive element
AT4G35920.1	ARE	AAACCA	1137	6	-	Zea mays	cis-acting regulatory element essential for the anaerobic induction
AT4G35920.1	TATC-box	TATCCCA	257	7	+	Oryza sativa	cis-acting element involved in gibberellin-responsiveness
AT4G35920.2	TCCC-motif	TCTCCCT	1077	7	+	Spinacia oleracea	part of a light responsive element
AT4G35920.2	CGTCA-motif	CGTCA	170	5	-	Hordeum vulgare	cis-acting regulatory element involved in the MeJA-responsiveness
AT4G35920.2	CGTCA-motif	CGTCA	557	5	-	Hordeum vulgare	cis-acting regulatory element involved in the MeJA-responsiveness
AT4G35920.2	CGTCA-motif	CGTCA	1515	5	+	Hordeum vulgare	cis-acting regulatory element involved in the MeJA-responsiveness
AT4G35920.2	CGTCA-motif	CGTCA	1601	5	-	Hordeum vulgare	cis-acting regulatory element involved in the MeJA-responsiveness
AT4G35920.2	CGTCA-motif	CGTCA	1873	5	+	Hordeum vulgare	cis-acting regulatory element involved in the MeJA-responsiveness
AT4G35920.2	GT1-motif	GGTTAA	185	6	-	Arabidopsis thaliana	light responsive element
AT4G35920.2	GT1-motif	GGTTAAT	853	7	+	Avena sativa	light responsive element
AT4G35920.2	Box 4	ATTAAT	1884	6	-	Petroselinum crispum	part of a conserved DNA module involved in light responsiveness
AT4G35920.2	G-Box	CACGTG	28	6	+	Pisum sativum	cis-acting regulatory element involved in light responsiveness
AT4G35920.2	G-Box	CACGTT	800	6	-	Pisum sativum	cis-acting regulatory element involved in light responsiveness
AT4G35920.2	A-box	CCGTCC	1836	6	+	Petroselinum crispum	cis-acting regulatory element
AT4G35920.2	TGA-element	AACGAC	561	6	-	Brassica oleracea	auxin-responsive element
AT4G35920.2	chs-CMA1a	TTACTTAA	1349	8	+	Daucus carota	part of a light responsive element
AT4G35920.2	ARE	AAACCA	1137	6	-	Zea mays	cis-acting regulatory element essential for the anaerobic induction
AT4G35920.2	TATC-box	TATCCCA	257	7	+	Oryza sativa	cis-acting element involved in gibberellin-responsiveness
AT4G35920.2	ABRE	CACGTG	28	6	+	Arabidopsis thaliana	cis-acting element involved in the abscisic acid responsiveness
AT4G35920.2	ABRE	ACGTG	29	5	+	Arabidopsis thaliana	cis-acting element involved in the abscisic acid responsiveness
AT4G35920.2	ABRE	ACGTG	786	5	-	Arabidopsis thaliana	cis-acting element involved in the abscisic acid responsiveness
AT4G35920.2	ABRE	ACGTG	801	5	+	Arabidopsis thaliana	cis-acting element involved in the abscisic acid responsiveness
AT4G35920.2	AACA_motif	TAACAAACTCCA	806	11	+	Oryza sativa	involved in endosperm-specific negative expression
AT4G35920.2	MBS	CAACTG	1087	6	-	Arabidopsis thaliana	MYB binding site involved in drought-inducibility
AT4G35920.2	CAT-box	GCCACT	977	6	-	Arabidopsis thaliana	cis-acting regulatory element related to meristem expression
AT4G35920.2	TGACG-motif	TGACG	170	5	+	Hordeum vulgare	cis-acting regulatory element involved in the MeJA-responsiveness
AT4G35920.2	TGACG-motif	TGACG	557	5	+	Hordeum vulgare	cis-acting regulatory element involved in the MeJA-responsiveness
AT4G35920.2	TGACG-motif	TGACG	1515	5	-	Hordeum vulgare	cis-acting regulatory element involved in the MeJA-responsiveness
AT4G35920.2	TGACG-motif	TGACG	1601	5	+	Hordeum vulgare	cis-acting regulatory element involved in the MeJA-responsiveness
AT4G35920.2	TGACG-motif	TGACG	1873	5	-	Hordeum vulgare	cis-acting regulatory element involved in the MeJA-responsiveness
AT4G35920.2	G-box	CACGTG	28	6	+	Arabidopsis thaliana	cis-acting regulatory element involved in light responsiveness
AT4G35920.2	G-box	TACGTG	786	6	-	Arabidopsis thaliana	cis-acting regulatory element involved in light responsiveness
AT4G35920.2	TCT-motif	TCTTAC	330	6	+	Arabidopsis thaliana	part of a light responsive element
AT4G35920.2	TCT-motif	TCTTAC	671	6	-	Arabidopsis thaliana	part of a light responsive element
AT4G35920.2	TCA-element	CCATCTTTTT	1215	9	+	Nicotiana tabacum	cis-acting element involved in salicylic acid responsiveness
AT4G35920.2	TCA-element	CCATCTTTTT	1336	9	+	Nicotiana tabacum	cis-acting element involved in salicylic acid responsiveness
AT4G35920.2	TCA-element	CCATCTTTTT	1932	9	+	Nicotiana tabacum	cis-acting element involved in salicylic acid responsiveness
AT4G35920.2	CCAAT-box	CAACGG	704	6	+	Hordeum vulgare	MYBHv1 binding site
AT4G35920.2	LTR	CCGAAA	143	6	+	Hordeum vulgare	cis-acting element involved in low-temperature responsiveness
AT4G35920.3	CAT-box	GCCACT	977	6	-	Arabidopsis thaliana	cis-acting regulatory element related to meristem expression
AT4G35920.3	MBS	CAACTG	1087	6	-	Arabidopsis thaliana	MYB binding site involved in drought-inducibility
AT4G35920.3	ABRE	CACGTG	28	6	+	Arabidopsis thaliana	cis-acting element involved in the abscisic acid responsiveness
AT4G35920.3	ABRE	ACGTG	29	5	+	Arabidopsis thaliana	cis-acting element involved in the abscisic acid responsiveness
AT4G35920.3	ABRE	ACGTG	786	5	-	Arabidopsis thaliana	cis-acting element involved in the abscisic acid responsiveness
AT4G35920.3	ABRE	ACGTG	801	5	+	Arabidopsis thaliana	cis-acting element involved in the abscisic acid responsiveness
AT4G35920.3	AACA_motif	TAACAAACTCCA	806	11	+	Oryza sativa	involved in endosperm-specific negative expression
AT4G35920.3	G-box	CACGTG	28	6	+	Arabidopsis thaliana	cis-acting regulatory element involved in light responsiveness
AT4G35920.3	G-box	TACGTG	786	6	-	Arabidopsis thaliana	cis-acting regulatory element involved in light responsiveness
AT4G35920.3	TGACG-motif	TGACG	170	5	+	Hordeum vulgare	cis-acting regulatory element involved in the MeJA-responsiveness
AT4G35920.3	TGACG-motif	TGACG	557	5	+	Hordeum vulgare	cis-acting regulatory element involved in the MeJA-responsiveness
AT4G35920.3	TGACG-motif	TGACG	1515	5	-	Hordeum vulgare	cis-acting regulatory element involved in the MeJA-responsiveness
AT4G35920.3	TGACG-motif	TGACG	1601	5	+	Hordeum vulgare	cis-acting regulatory element involved in the MeJA-responsiveness
AT4G35920.3	TGACG-motif	TGACG	1873	5	-	Hordeum vulgare	cis-acting regulatory element involved in the MeJA-responsiveness
AT4G35920.3	TCA-element	CCATCTTTTT	1215	9	+	Nicotiana tabacum	cis-acting element involved in salicylic acid responsiveness
AT4G35920.3	TCA-element	CCATCTTTTT	1336	9	+	Nicotiana tabacum	cis-acting element involved in salicylic acid responsiveness
AT4G35920.3	TCA-element	CCATCTTTTT	1932	9	+	Nicotiana tabacum	cis-acting element involved in salicylic acid responsiveness
AT4G35920.3	TCT-motif	TCTTAC	330	6	+	Arabidopsis thaliana	part of a light responsive element
AT4G35920.3	TCT-motif	TCTTAC	671	6	-	Arabidopsis thaliana	part of a light responsive element
AT4G35920.3	LTR	CCGAAA	143	6	+	Hordeum vulgare	cis-acting element involved in low-temperature responsiveness
AT4G35920.3	CCAAT-box	CAACGG	704	6	+	Hordeum vulgare	MYBHv1 binding site
AT4G35920.3	CGTCA-motif	CGTCA	170	5	-	Hordeum vulgare	cis-acting regulatory element involved in the MeJA-responsiveness
AT4G35920.3	CGTCA-motif	CGTCA	557	5	-	Hordeum vulgare	cis-acting regulatory element involved in the MeJA-responsiveness
AT4G35920.3	CGTCA-motif	CGTCA	1515	5	+	Hordeum vulgare	cis-acting regulatory element involved in the MeJA-responsiveness
AT4G35920.3	CGTCA-motif	CGTCA	1601	5	-	Hordeum vulgare	cis-acting regulatory element involved in the MeJA-responsiveness
AT4G35920.3	CGTCA-motif	CGTCA	1873	5	+	Hordeum vulgare	cis-acting regulatory element involved in the MeJA-responsiveness
AT4G35920.3	TCCC-motif	TCTCCCT	1077	7	+	Spinacia oleracea	part of a light responsive element
AT4G35920.3	TGA-element	AACGAC	561	6	-	Brassica oleracea	auxin-responsive element
AT4G35920.3	A-box	CCGTCC	1836	6	+	Petroselinum crispum	cis-acting regulatory element
AT4G35920.3	G-Box	CACGTG	28	6	+	Pisum sativum	cis-acting regulatory element involved in light responsiveness
AT4G35920.3	G-Box	CACGTT	800	6	-	Pisum sativum	cis-acting regulatory element involved in light responsiveness
AT4G35920.3	Box 4	ATTAAT	1884	6	-	Petroselinum crispum	part of a conserved DNA module involved in light responsiveness
AT4G35920.3	GT1-motif	GGTTAA	185	6	-	Arabidopsis thaliana	light responsive element
AT4G35920.3	GT1-motif	GGTTAAT	853	7	+	Avena sativa	light responsive element
AT4G35920.3	ARE	AAACCA	1137	6	-	Zea mays	cis-acting regulatory element essential for the anaerobic induction
AT4G35920.3	chs-CMA1a	TTACTTAA	1349	8	+	Daucus carota	part of a light responsive element
AT4G35920.3	TATC-box	TATCCCA	257	7	+	Oryza sativa	cis-acting element involved in gibberellin-responsiveness
AT4G35920.3	plant_AP-2-like	CGACCAGG	1990	8	+	Oryza sativa	?
AT5G05350.1	TGACG-motif	TGACG	435	5	+	Hordeum vulgare	cis-acting regulatory element involved in the MeJA-responsiveness
AT5G05350.1	GT1-motif	GGTTAAT	616	7	+	Avena sativa	light responsive element
AT5G05350.1	G-box	TAACACGTAG	128	9	-	Brassica oleracea	cis-acting regulatory element involved in light responsiveness
AT5G05350.1	G-box	TACGTG	129	6	+	Arabidopsis thaliana	cis-acting regulatory element involved in light responsiveness
AT5G05350.1	G-box	TACGTG	397	6	-	Arabidopsis thaliana	cis-acting regulatory element involved in light responsiveness
AT5G05350.1	G-box	CACGTC	1579	6	-	Zea mays	cis-acting regulatory element involved in light responsiveness
AT5G05350.1	Box 4	ATTAAT	768	6	+	Petroselinum crispum	part of a conserved DNA module involved in light responsiveness
AT5G05350.1	Box 4	ATTAAT	1139	6	-	Petroselinum crispum	part of a conserved DNA module involved in light responsiveness
AT5G05350.1	Box 4	ATTAAT	1460	6	-	Petroselinum crispum	part of a conserved DNA module involved in light responsiveness
AT5G05350.1	Box 4	ATTAAT	1488	6	-	Petroselinum crispum	part of a conserved DNA module involved in light responsiveness
AT5G05350.1	Box 4	ATTAAT	1508	6	-	Petroselinum crispum	part of a conserved DNA module involved in light responsiveness
AT5G05350.1	A-box	CCGTCC	1853	6	+	Petroselinum crispum	cis-acting regulatory element
AT5G05350.1	MBS	CAACTG	755	6	-	Arabidopsis thaliana	MYB binding site involved in drought-inducibility
AT5G05350.1	ABRE	ACGTG	130	5	+	Arabidopsis thaliana	cis-acting element involved in the abscisic acid responsiveness
AT5G05350.1	ABRE	AACCCGG	190	7	+	Arabidopsis thaliana	cis-acting element involved in the abscisic acid responsiveness
AT5G05350.1	ABRE	ACGTG	397	5	-	Arabidopsis thaliana	cis-acting element involved in the abscisic acid responsiveness
AT5G05350.1	ABRE	GACACGTACGT	1253	10	-	Oryza sativa	cis-acting element involved in the abscisic acid responsiveness
AT5G05350.1	ABRE	ACGTG	1580	5	+	Arabidopsis thaliana	cis-acting element involved in the abscisic acid responsiveness
AT5G05350.1	GCN4_motif	TGAGTCA	300	7	-	Oryza sativa	cis-regulatory element involved in endosperm expression
AT5G05350.1	GCN4_motif	TGAGTCA	529	7	+	Oryza sativa	cis-regulatory element involved in endosperm expression
AT5G05350.1	TCCC-motif	TCTCCCT	937	7	+	Spinacia oleracea	part of a light responsive element
AT5G05350.1	circadian	CAAAGATATC	282	9	-	Lycopersicon esculentum	cis-acting regulatory element involved in circadian control
AT5G05350.1	circadian	CAAAGATATC	1891	9	-	Lycopersicon esculentum	cis-acting regulatory element involved in circadian control
AT5G05350.1	CGTCA-motif	CGTCA	435	5	-	Hordeum vulgare	cis-acting regulatory element involved in the MeJA-responsiveness
AT5G05350.1	Box II	ACACGTAGA	127	9	-	Arabidopsis thaliana	part of a light responsive element
AT5G05350.1	I-box	cCATATCCAAT	338	10	-	Flaveria trinervia	part of a light responsive element
AT5G05350.1	ACE	CTAACGTATT	1250	9	+	Petroselinum crispum	cis-acting element involved in light responsiveness
AT5G05350.1	ARE	AAACCA	1171	6	+	Zea mays	cis-acting regulatory element essential for the anaerobic induction
AT5G05350.1	TCA-element	CCATCTTTTT	1810	9	+	Nicotiana tabacum	cis-acting element involved in salicylic acid responsiveness
AT5G35525.1	CGTCA-motif	CGTCA	508	5	+	Hordeum vulgare	cis-acting regulatory element involved in the MeJA-responsiveness
AT5G35525.1	CGTCA-motif	CGTCA	810	5	+	Hordeum vulgare	cis-acting regulatory element involved in the MeJA-responsiveness
AT5G35525.1	CGTCA-motif	CGTCA	946	5	-	Hordeum vulgare	cis-acting regulatory element involved in the MeJA-responsiveness
AT5G35525.1	TGA-element	AACGAC	870	6	+	Brassica oleracea	auxin-responsive element
AT5G35525.1	GT1-motif	GGTTAA	631	6	+	Arabidopsis thaliana	light responsive element
AT5G35525.1	TGACG-motif	TGACG	508	5	-	Hordeum vulgare	cis-acting regulatory element involved in the MeJA-responsiveness
AT5G35525.1	TGACG-motif	TGACG	810	5	-	Hordeum vulgare	cis-acting regulatory element involved in the MeJA-responsiveness
AT5G35525.1	TGACG-motif	TGACG	946	5	+	Hordeum vulgare	cis-acting regulatory element involved in the MeJA-responsiveness
AT5G35525.1	Box 4	ATTAAT	1065	6	-	Petroselinum crispum	part of a conserved DNA module involved in light responsiveness
AT5G35525.1	TCT-motif	TCTTAC	1957	6	+	Arabidopsis thaliana	part of a light responsive element
AT5G35525.1	ARE	AAACCA	44	6	-	Zea mays	cis-acting regulatory element essential for the anaerobic induction
AT5G35525.1	ARE	AAACCA	303	6	-	Zea mays	cis-acting regulatory element essential for the anaerobic induction
AT5G35525.1	ARE	AAACCA	513	6	+	Zea mays	cis-acting regulatory element essential for the anaerobic induction
AT5G35525.1	ARE	AAACCA	543	6	-	Zea mays	cis-acting regulatory element essential for the anaerobic induction
AT5G35525.1	TCA-element	CCATCTTTTT	1711	9	-	Nicotiana tabacum	cis-acting element involved in salicylic acid responsiveness
AT5G35525.1	chs-CMA1a	TTACTTAA	432	8	-	Daucus carota	part of a light responsive element
AT5G35525.1	chs-CMA1a	TTACTTAA	1812	8	-	Daucus carota	part of a light responsive element
AT5G35525.1	AT-rich element	ATAGAAATCAA	1978	10	-	Glycine max	binding site of AT-rich DNA binding protein (ATBP-1)
AT5G35525.1	TATC-box	TATCCCA	638	7	-	Oryza sativa	cis-acting element involved in gibberellin-responsiveness
AT5G35525.1	AE-box	AGAAACTT	1305	8	+	Arabidopsis thaliana	part of a module for light response
AT5G35525.1	LAMP-element	CTTTATCA	1447	8	+	Pisum sativum	part of a light responsive element
AT5G51400.1	ATCT-motif	AATCTAATCC	1396	9	-	Pisum sativum	part of a conserved DNA module involved in light responsiveness
AT5G51400.1	chs-CMA2c	ATGTACGTGGAGG	1600	12	+	Petroselinum crispum	part of a light responsive element
AT5G51400.1	TCT-motif	TCTTAC	20	6	-	Arabidopsis thaliana	part of a light responsive element
AT5G51400.1	TCT-motif	TCTTAC	1273	6	-	Arabidopsis thaliana	part of a light responsive element
AT5G51400.1	TCT-motif	TCTTAC	1544	6	+	Arabidopsis thaliana	part of a light responsive element
AT5G51400.1	TCT-motif	TCTTAC	1700	6	+	Arabidopsis thaliana	part of a light responsive element
AT5G51400.1	ARE	AAACCA	379	6	-	Zea mays	cis-acting regulatory element essential for the anaerobic induction
AT5G51400.1	ARE	AAACCA	763	6	-	Zea mays	cis-acting regulatory element essential for the anaerobic induction
AT5G51400.1	ARE	AAACCA	1210	6	+	Zea mays	cis-acting regulatory element essential for the anaerobic induction
AT5G51400.1	ARE	AAACCA	1231	6	-	Zea mays	cis-acting regulatory element essential for the anaerobic induction
AT5G51400.1	ARE	AAACCA	1572	6	+	Zea mays	cis-acting regulatory element essential for the anaerobic induction
AT5G51400.1	ARE	AAACCA	1901	6	-	Zea mays	cis-acting regulatory element essential for the anaerobic induction
AT5G51400.1	ARE	AAACCA	1947	6	+	Zea mays	cis-acting regulatory element essential for the anaerobic induction
AT5G51400.1	CCAAT-box	CAACGG	923	6	-	Hordeum vulgare	MYBHv1 binding site
AT5G51400.1	CCAAT-box	CAACGG	1849	6	+	Hordeum vulgare	MYBHv1 binding site
AT5G51400.1	GA-motif	ATAGATAA	1243	8	+	Arabidopsis thaliana	part of a light responsive element
AT5G51400.1	AT-rich element	ATAGAAATCAA	898	10	-	Glycine max	binding site of AT-rich DNA binding protein (ATBP-1)
AT5G51400.1	LTR	CCGAAA	66	6	+	Hordeum vulgare	cis-acting element involved in low-temperature responsiveness
AT5G51400.1	LTR	CCGAAA	1219	6	-	Hordeum vulgare	cis-acting element involved in low-temperature responsiveness
AT5G51400.1	I-box	AGATAAGG	304	8	+	Triticum aestivum	part of a light responsive element
AT5G51400.1	circadian	CAAAGATATC	46	9	+	Lycopersicon esculentum	cis-acting regulatory element involved in circadian control
AT5G51400.1	GCN4_motif	TGAGTCA	1844	7	+	Oryza sativa	cis-regulatory element involved in endosperm expression
AT5G51400.1	ABRE	ACGTG	1415	5	-	Arabidopsis thaliana	cis-acting element involved in the abscisic acid responsiveness
AT5G51400.1	ABRE	ACGTG	1604	5	+	Arabidopsis thaliana	cis-acting element involved in the abscisic acid responsiveness
AT5G51400.1	CGTCA-motif	CGTCA	594	5	+	Hordeum vulgare	cis-acting regulatory element involved in the MeJA-responsiveness
AT5G51400.1	CGTCA-motif	CGTCA	1280	5	-	Hordeum vulgare	cis-acting regulatory element involved in the MeJA-responsiveness
AT5G51400.1	CGTCA-motif	CGTCA	1382	5	-	Hordeum vulgare	cis-acting regulatory element involved in the MeJA-responsiveness
AT5G51400.1	CGTCA-motif	CGTCA	1801	5	+	Hordeum vulgare	cis-acting regulatory element involved in the MeJA-responsiveness
AT5G51400.1	GARE-motif	TCTGTTG	722	7	-	Brassica oleracea	gibberellin-responsive element
AT5G51400.1	Box 4	ATTAAT	348	6	+	Petroselinum crispum	part of a conserved DNA module involved in light responsiveness
AT5G51400.1	Box 4	ATTAAT	1830	6	-	Petroselinum crispum	part of a conserved DNA module involved in light responsiveness
AT5G51400.1	G-box	TACGTG	1603	6	+	Arabidopsis thaliana	cis-acting regulatory element involved in light responsiveness
AT5G51400.1	GT1-motif	GGTTAA	1456	6	+	Arabidopsis thaliana	light responsive element
AT5G51400.1	GT1-motif	GGTTAA	1680	6	+	Arabidopsis thaliana	light responsive element
AT5G51400.1	TGACG-motif	TGACG	594	5	-	Hordeum vulgare	cis-acting regulatory element involved in the MeJA-responsiveness
AT5G51400.1	TGACG-motif	TGACG	1280	5	+	Hordeum vulgare	cis-acting regulatory element involved in the MeJA-responsiveness
AT5G51400.1	TGACG-motif	TGACG	1382	5	+	Hordeum vulgare	cis-acting regulatory element involved in the MeJA-responsiveness
AT5G51400.1	TGACG-motif	TGACG	1801	5	-	Hordeum vulgare	cis-acting regulatory element involved in the MeJA-responsiveness
AT5G51400.1	G-Box	CACGTT	1415	6	+	Pisum sativum	cis-acting regulatory element involved in light responsiveness

## Sheet: Sheet2
Supplemental Table S2. AtPCR gene promoter targets transcription factors
motif_id	motif_alt_id	sequence_name	start	stop	strand	score	p-value	q-value	matched_sequence
MA1404.1	BPC1	AT5G35525.1	1976	1999	-	28.3636	2.21e-10	2.07e-05	GAGAGAGAGAGAGATAGAAAGATC
MA1268.2	CDF5	AT2G37110.1	1923	1943	+	23.5303	5.78e-10	3.22e-05	tttactttttcttcttctttt
MA1268.2	CDF5	AT5G35525.1	1250	1270	-	23.3939	7.06e-10	3.22e-05	TTCTCTTTTTTTTTTCTTTTT
MA1274.1	DOF3.6	AT5G51400.1	1115	1135	+	22.803	9.49e-10	5.78e-05	ttgtctttttttttttttttt
MA1274.1	DOF3.6	AT5G35525.1	1250	1270	-	22.4848	1.51e-09	5.78e-05	TTCTCTTTTTTTTTTCTTTTT
MA1402.1	BPC6	AT5G35525.1	1977	1997	+	25.4868	1.54e-09	0.000141	atctttctatctctctctctc
MA1403.1	BPC5	AT1G14870.1	1969	1998	-	4.09756	1.64e-09	0.000164	AGAGAGAGAGAGAACAAAAAAGAAGAAGAG
MA1354.1	AT4G12670	AT5G35525.1	155	183	+	20.0674	1.77e-09	0.000145	cctaacactaaaccccacacctaaaaact
MA1281.2	DOF5.1	AT5G35525.1	1250	1268	+	21.7879	2.19e-09	0.000175	aaaaagaaaaaaaaaagag
MA1274.1	DOF3.6	AT3G18450.1	1734	1754	+	22.1364	2.5e-09	5.78e-05	ctgactttttttttttttttt
MA1416.1	RAMOSA1	AT5G35525.1	1986	1999	-	25.6429	3.48e-09	0.00017	GAGAGAGAGAGAGA
MA1274.1	DOF3.6	AT2G37110.1	1923	1943	+	21.8636	3.63e-09	5.78e-05	tttactttttcttcttctttt
MA1274.1	DOF3.6	AT1G58320.1	805	825	+	21.5152	5.78e-09	5.78e-05	ttttttttttttttttttttt
MA1274.1	DOF3.6	AT5G51400.1	1120	1140	+	21.5152	5.78e-09	5.78e-05	ttttttttttttttttttttt
MA1274.1	DOF3.6	AT3G18450.1	1279	1299	+	21.5152	5.78e-09	5.78e-05	ttttttttttttttttttttt
MA1274.1	DOF3.6	AT3G18450.1	1280	1300	+	21.5152	5.78e-09	5.78e-05	ttttttttttttttttttttt
MA1416.1	RAMOSA1	AT4G35920.3	1305	1318	-	23.7286	6.34e-09	0.00017	GAGAGAGAGAGAGG
MA1416.1	RAMOSA1	AT4G35920.1	1305	1318	-	23.7286	6.34e-09	0.00017	GAGAGAGAGAGAGG
MA1416.1	RAMOSA1	AT4G35920.2	1305	1318	-	23.7286	6.34e-09	0.00017	GAGAGAGAGAGAGG
MA1278.2	DOF3.4	AT3G10980.1	1452	1468	+	18.8333	7.89e-09	0.000742	ttttttttttccttttc
MA1789.1	NAC071	AT4G35920.2	1178	1192	+	19.0656	9.61e-09	0.000332	cttcttcttcaagca
MA1789.1	NAC071	AT4G35920.1	1178	1192	+	19.0656	9.61e-09	0.000332	cttcttcttcaagca
MA1789.1	NAC071	AT4G35920.3	1178	1192	+	19.0656	9.61e-09	0.000332	cttcttcttcaagca
MA1268.2	CDF5	AT5G51400.1	1115	1135	+	21.2273	1.15e-08	0.000344	ttgtctttttttttttttttt
MA1268.2	CDF5	AT1G58320.1	800	820	+	21	1.51e-08	0.000344	agaactttttttttttttttt
MA1267.2	DOF5.8	AT5G35525.1	1250	1268	-	20.2576	1.58e-08	0.00138	CTCTTTTTTTTTTCTTTTT
MA1278.2	DOF3.4	AT5G35525.1	1250	1266	-	18.4848	1.78e-08	0.000838	CTTTTTTTTTTCTTTTT
MA1416.1	RAMOSA1	AT1G14870.1	1986	1999	-	22.8857	1.92e-08	0.00041	AAGAGAGAGAGAGA
MA1281.2	DOF5.1	AT2G37110.1	1914	1932	-	20.2424	2.09e-08	0.000832	AAAAAGTAAAGAAGAAGAA
MA1274.1	DOF3.6	AT3G10980.1	1784	1804	+	20.4394	2.2e-08	0.000195	ttttctttttcatctttgttt
MA1402.1	BPC6	AT5G35525.1	1979	1999	+	20.25	2.27e-08	0.00104	ctttctatctctctctctctc
MA1268.2	CDF5	AT3G18450.1	1734	1754	+	20.5303	2.56e-08	0.000467	ctgactttttttttttttttt
MA1274.1	DOF3.6	AT1G58320.1	804	824	+	20.0455	3.47e-08	0.000252	ctttttttttttttttttttt
MA1274.1	DOF3.6	AT5G51400.1	1119	1139	+	20.0455	3.47e-08	0.000252	ctttttttttttttttttttt
MA1734.1	AT1G19040	AT1G49030.1	154	169	+	20.0328	4.74e-08	0.00501	cttgctgtccaagtta
MA1274.1	DOF3.6	AT5G51400.1	1118	1138	+	19.7273	4.96e-08	0.000331	tcttttttttttttttttttt
MA1403.1	BPC5	AT5G35525.1	1971	2000	-	-10.1829	5.42e-08	0.0027	GGAGAGAGAGAGAGATAGAAAGATCTTAAA
MA1274.1	DOF3.6	AT1G58320.1	808	828	+	19.3636	7.37e-08	0.000381	ttttttttttttttttttgtt
MA1416.1	RAMOSA1	AT5G35525.1	1984	1997	-	21.0143	7.46e-08	0.00133	GAGAGAGAGAGATA
MA1274.1	DOF3.6	AT1G58320.1	806	826	+	19.3333	7.62e-08	0.000381	ttttttttttttttttttttg
MA1274.1	DOF3.6	AT5G51400.1	1121	1141	+	19.3333	7.62e-08	0.000381	ttttttttttttttttttttg
MA1274.1	DOF3.6	AT3G18450.1	1281	1301	+	19.3333	7.62e-08	0.000381	ttttttttttttttttttttg
MA1267.2	DOF5.8	AT2G37110.1	1914	1932	+	18.8636	9.18e-08	0.00401	ttcttcttctttacttttt
MA1404.1	BPC1	AT5G35525.1	1974	1997	-	16.8788	9.5e-08	0.00182	GAGAGAGAGAGATAGAAAGATCTT
MA1404.1	BPC1	AT4G35920.1	1303	1326	-	16.8333	9.7e-08	0.00182	AAAAAATGGAGAGAGAGAGAGGAA
MA1404.1	BPC1	AT4G35920.2	1303	1326	-	16.8333	9.7e-08	0.00182	AAAAAATGGAGAGAGAGAGAGGAA
MA1404.1	BPC1	AT4G35920.3	1303	1326	-	16.8333	9.7e-08	0.00182	AAAAAATGGAGAGAGAGAGAGGAA
MA1274.1	DOF3.6	AT5G35525.1	1247	1267	-	19.0152	1.07e-07	0.000501	TCTTTTTTTTTTCTTTTTTTT
MA0580.1	DYT1	AT2G17780.2	975	988	+	20.4404	1.12e-07	0.00392	aatgagacacgtga
MA0580.1	DYT1	AT2G17780.1	975	988	+	20.4404	1.12e-07	0.00392	aatgagacacgtga
MA0580.1	DYT1	AT2G17780.3	975	988	+	20.4404	1.12e-07	0.00392	aatgagacacgtga
MA1402.1	BPC6	AT1G14870.1	1979	1999	+	16.6053	1.16e-07	0.00183	tttttgttctctctctctctt
MA1274.1	DOF3.6	AT3G18450.1	1278	1298	+	18.9091	1.19e-07	0.000525	atttttttttttttttttttt
MA1403.1	BPC5	AT1G14870.1	1967	1996	-	-13.5366	1.22e-07	0.00406	AGAGAGAGAGAACAAAAAAGAAGAAGAGAG
MA1274.1	DOF3.6	AT1G58320.1	807	827	+	18.8636	1.25e-07	0.000525	tttttttttttttttttttgt
MA1281.2	DOF5.1	AT3G10980.1	1450	1468	-	18.7424	1.27e-07	0.00336	GAAAAGGAAAAAAAAAAGC
MA1790.1	NAC073	AT4G35920.2	1178	1192	+	17.1452	1.32e-07	0.00419	cttcttcttcaagca
MA1790.1	NAC073	AT4G35920.1	1178	1192	+	17.1452	1.32e-07	0.00419	cttcttcttcaagca
MA1790.1	NAC073	AT4G35920.3	1178	1192	+	17.1452	1.32e-07	0.00419	cttcttcttcaagca
MA1416.1	RAMOSA1	AT4G35920.1	1303	1316	-	19.8571	1.37e-07	0.00138	GAGAGAGAGAGGAA
MA1416.1	RAMOSA1	AT4G35920.3	1303	1316	-	19.8571	1.37e-07	0.00138	GAGAGAGAGAGGAA
MA1416.1	RAMOSA1	AT4G35920.2	1303	1316	-	19.8571	1.37e-07	0.00138	GAGAGAGAGAGGAA
MA1402.1	BPC6	AT4G35920.2	1304	1324	+	16.1579	1.41e-07	0.00183	tcctctctctctctccatttt
MA1402.1	BPC6	AT4G35920.3	1304	1324	+	16.1579	1.41e-07	0.00183	tcctctctctctctccatttt
MA1402.1	BPC6	AT4G35920.1	1304	1324	+	16.1579	1.41e-07	0.00183	tcctctctctctctccatttt
MA1682.2	TCX3	AT5G51400.1	1671	1682	-	18.9672	1.51e-07	0.0111	AAATTCAAATTT
MA1416.1	RAMOSA1	AT4G35920.1	1307	1320	-	19.6286	1.55e-07	0.00138	TGGAGAGAGAGAGA
MA1416.1	RAMOSA1	AT4G35920.2	1307	1320	-	19.6286	1.55e-07	0.00138	TGGAGAGAGAGAGA
MA1416.1	RAMOSA1	AT4G35920.3	1307	1320	-	19.6286	1.55e-07	0.00138	TGGAGAGAGAGAGA
MA1193.2	AT2G38090	AT1G11380.1	1735	1747	+	17.5122	1.61e-07	0.0137	attggataagaat
MA1402.1	BPC6	AT1G14870.1	1977	1997	+	15.5	1.85e-07	0.00183	cttttttgttctctctctctc
MA1158.2	MGP	AT1G14870.1	1219	1231	+	19.5	1.86e-07	0.0189	aagacgacaaaaa
MA1160.2	IDD6	AT1G14870.1	1216	1231	-	19.4	1.9e-07	0.019	TTTTTGTCGTCTTTTT
MA2348.1	IDD6	AT1G14870.1	1216	1231	-	19.377	1.91e-07	0.0195	TTTTTGTCGTCTTTTT
MA1352.1	TRP1	AT5G35525.1	159	179	+	13.9143	1.94e-07	0.00615	acactaaaccccacacctaaa
MA1660.2	NAC013	AT1G49030.1	151	169	+	19.3443	1.95e-07	0.0162	tatcttgctgtccaagtta
MA1274.1	DOF3.6	AT5G35525.1	1245	1265	-	18.4091	1.97e-07	0.00075	TTTTTTTTTTCTTTTTTTTCA
MA1274.1	DOF3.6	AT5G05350.1	1964	1984	+	18.4091	1.97e-07	0.00075	tttgcttttacttcttttttc
MA1402.1	BPC6	AT4G35920.2	1298	1318	+	15.3158	2e-07	0.00183	attgtttcctctctctctctc
MA1402.1	BPC6	AT4G35920.3	1298	1318	+	15.3158	2e-07	0.00183	attgtttcctctctctctctc
MA1402.1	BPC6	AT4G35920.1	1298	1318	+	15.3158	2e-07	0.00183	attgtttcctctctctctctc
MA1268.2	CDF5	AT5G05350.1	1964	1984	+	18.4697	2.09e-07	0.00318	tttgcttttacttcttttttc
MA1403.1	BPC5	AT5G35525.1	1969	1998	-	-16.3049	2.14e-07	0.00459	AGAGAGAGAGAGATAGAAAGATCTTAAAAT
MA1352.1	TRP1	AT1G68630.1	1155	1175	-	13.5714	2.21e-07	0.00615	ATCTTTAACCATAAATCCTAA
MA1274.1	DOF3.6	AT5G51400.1	1117	1137	+	18.2727	2.25e-07	0.000819	gtctttttttttttttttttt
MA1356.1	TRP2	AT1G68630.1	1149	1169	-	15.8939	2.31e-07	0.0194	AACCATAAATCCTAAACAAAA
MA1352.1	TRP1	AT1G68630.1	1148	1168	-	13.4429	2.32e-07	0.00615	ACCATAAATCCTAAACAAAAA
MA1162.1	TCX2	AT5G05350.1	881	895	-	18.9552	2.4e-07	0.0188	TATTCAAATTCAAAT
MA1374.2	IDD7	AT1G14870.1	1217	1230	+	19.0909	2.46e-07	0.0244	aaaagacgacaaaa
MA1267.2	DOF5.8	AT2G17780.2	1520	1538	+	17.9394	2.56e-07	0.00447	ttattttcttcttcttttt
MA1267.2	DOF5.8	AT2G17780.1	1520	1538	+	17.9394	2.56e-07	0.00447	ttattttcttcttcttttt
MA1267.2	DOF5.8	AT2G17780.3	1520	1538	+	17.9394	2.56e-07	0.00447	ttattttcttcttcttttt
MA1278.2	DOF3.4	AT3G10980.1	1877	1893	+	16.7879	2.57e-07	0.00694	cttttcttcttcttttt
MA1281.2	DOF5.1	AT2G40935.2	1274	1292	-	18	2.79e-07	0.0037	TAAAAGTTACAAAAAAAAA
MA1281.2	DOF5.1	AT2G40935.1	1411	1429	-	18	2.79e-07	0.0037	TAAAAGTTACAAAAAAAAA
MA1281.2	DOF5.1	AT2G40935.3	1411	1429	-	18	2.79e-07	0.0037	TAAAAGTTACAAAAAAAAA
MA1371.2	IDD4	AT1G14870.1	1217	1231	+	19	2.8e-07	0.0249	aaaagacgacaaaaa
MA1157.2	NUC	AT1G14870.1	1219	1230	-	18.5455	2.87e-07	0.0301	TTTTGTCGTCTT
MA2104.1	IDD11	AT1G14870.1	1219	1230	+	18.3934	2.87e-07	0.0283	aagacgacaaaa
MA1189.2	AT5G61620	AT1G11380.1	1734	1747	+	17.197	2.88e-07	0.0227	tattggataagaat
MA1268.2	CDF5	AT3G10980.1	1784	1804	+	18.1061	2.93e-07	0.00382	ttttctttttcatctttgttt
MA1278.2	DOF3.4	AT2G37110.1	1916	1932	+	16.6818	2.95e-07	0.00694	cttcttctttacttttt
MA0940.1	AP1	AT1G68630.1	1608	1620	-	17.1508	3e-07	0.0237	ACAAAAATAGAAA
MA1274.1	DOF3.6	AT3G18450.1	1283	1303	+	17.9545	3.06e-07	0.00106	ttttttttttttttttttgct
MA0082.2	squamosa	AT1G68630.1	1608	1620	-	16.5444	3.11e-07	0.0255	ACAAAAATAGAAA
MA1404.1	BPC1	AT3G18470.1	701	724	+	14.0303	3.33e-07	0.00294	gggagaggaagaagaagaagaaga
MA1403.1	BPC5	AT4G35920.1	981	1010	+	-18.2561	3.34e-07	0.00459	ggagaaagaaagctaatgagagaaatacat
MA1403.1	BPC5	AT4G35920.3	981	1010	+	-18.2561	3.34e-07	0.00459	ggagaaagaaagctaatgagagaaatacat
MA1403.1	BPC5	AT4G35920.2	981	1010	+	-18.2561	3.34e-07	0.00459	ggagaaagaaagctaatgagagaaatacat
MA1279.2	DOF1.5	AT5G35525.1	1256	1271	+	16.8333	3.43e-07	0.0139	aaaaaaaaaagagaaa
MA1274.1	DOF3.6	AT5G35525.1	1246	1266	-	17.7879	3.59e-07	0.0012	CTTTTTTTTTTCTTTTTTTTC
MA0559.1	PI	AT3G18450.1	1146	1159	-	17.6515	3.6e-07	0.0139	CCAAAAGAGGCAAA
MA1404.1	BPC1	AT4G35920.2	1297	1320	-	13.8333	3.62e-07	0.00294	TGGAGAGAGAGAGAGGAAACAATA
MA1404.1	BPC1	AT4G35920.1	1297	1320	-	13.8333	3.62e-07	0.00294	TGGAGAGAGAGAGAGGAAACAATA
MA1404.1	BPC1	AT4G35920.3	1297	1320	-	13.8333	3.62e-07	0.00294	TGGAGAGAGAGAGAGGAAACAATA
MA1404.1	BPC1	AT1G14870.1	1972	1995	-	13.8182	3.64e-07	0.00294	GAGAGAGAGAACAAAAAAGAAGAA
MA1268.2	CDF5	AT3G10980.1	1447	1467	+	17.8636	3.65e-07	0.00416	aatgcttttttttttcctttt
MA1373.1	GAF1	AT1G14870.1	1216	1230	+	18.7561	3.67e-07	0.0354	aaaaagacgacaaaa
MA1404.1	BPC1	AT1G11380.1	252	275	-	13.7879	3.69e-07	0.00294	GAGAGATAGAGAATTAGAGACCTA
MA1355.2	TRB2	AT3G18460.1	152	162	+	17.0303	3.7e-07	0.018	aaaccctaatt
MA1355.2	TRB2	AT3G18470.1	1902	1912	+	17.0303	3.7e-07	0.018	aaaccctaatt
MA2369.1	ZHD14	AT4G35920.1	1721	1731	+	15.2258	3.7e-07	0.00993	ataatgcgatt
MA2369.1	ZHD14	AT4G35920.3	1721	1731	+	15.2258	3.7e-07	0.00993	ataatgcgatt
MA2369.1	ZHD14	AT4G35920.2	1721	1731	+	15.2258	3.7e-07	0.00993	ataatgcgatt
MA1404.1	BPC1	AT1G14870.1	1976	1999	-	13.7424	3.76e-07	0.00294	AAGAGAGAGAGAGAACAAAAAAGA
MA1402.1	BPC6	AT4G35920.1	1306	1326	+	13.7237	3.79e-07	0.00268	ctctctctctctccatttttt
MA1402.1	BPC6	AT4G35920.2	1306	1326	+	13.7237	3.79e-07	0.00268	ctctctctctctccatttttt
MA1402.1	BPC6	AT4G35920.3	1306	1326	+	13.7237	3.79e-07	0.00268	ctctctctctctccatttttt
MA1267.2	DOF5.8	AT2G45010.2	1012	1030	+	17.5455	3.85e-07	0.00481	tttcttctaattacttttt
MA1267.2	DOF5.8	AT2G45010.1	1749	1767	+	17.5455	3.85e-07	0.00481	tttcttctaattacttttt
MA1026.3	ATHB-15	AT1G14870.1	15	27	+	17.7761	3.9e-07	0.0313	atggtaatgatga
MA1416.1	RAMOSA1	AT1G14870.1	1984	1997	-	18.2	3.99e-07	0.00329	GAGAGAGAGAGAAC
MA1156.2	JKD	AT1G14870.1	1219	1230	-	18.5303	4.1e-07	0.0393	TTTTGTCGTCTT
MA2396.1	IDD1	AT1G14870.1	1219	1230	-	18.3934	4.1e-07	0.0425	TTTTGTCGTCTT
MA1195.2	AT5G56840	AT1G14880.1	1713	1726	+	17.4848	4.11e-07	0.0181	aacattatccatta
MA1195.2	AT5G56840	AT1G14870.1	1751	1764	+	17.4848	4.11e-07	0.0181	aacattatccatta
MA1160.2	IDD6	AT1G58320.1	45	60	-	18.3286	4.2e-07	0.021	GTTTTGTCATTTTGTT
MA2348.1	IDD6	AT1G58320.1	45	60	-	18.2951	4.22e-07	0.0215	GTTTTGTCATTTTGTT
MA1370.2	IDD5	AT1G14870.1	1217	1230	-	18.2895	4.64e-07	0.0424	TTTTGTCGTCTTTT
MA1402.1	BPC6	AT4G35920.3	1302	1322	+	13.1842	4.68e-07	0.00269	tttcctctctctctctccatt
MA1402.1	BPC6	AT4G35920.2	1302	1322	+	13.1842	4.68e-07	0.00269	tttcctctctctctctccatt
MA1402.1	BPC6	AT4G35920.1	1302	1322	+	13.1842	4.68e-07	0.00269	tttcctctctctctctccatt
MA1403.1	BPC5	AT4G35920.3	1306	1335	-	-19.9146	4.86e-07	0.00459	AGTAAATTAAAAAAATGGAGAGAGAGAGAG
MA1403.1	BPC5	AT4G35920.1	1306	1335	-	-19.9146	4.86e-07	0.00459	AGTAAATTAAAAAAATGGAGAGAGAGAGAG
MA1403.1	BPC5	AT4G35920.2	1306	1335	-	-19.9146	4.86e-07	0.00459	AGTAAATTAAAAAAATGGAGAGAGAGAGAG
MA0556.2	AP3	AT3G18450.1	1147	1159	-	17.2429	4.94e-07	0.0431	CCAAAAGAGGCAA
MA1404.1	BPC1	AT1G14870.1	1970	1993	-	13.0606	5.01e-07	0.00337	GAGAGAGAACAAAAAAGAAGAAGA
MA1267.2	DOF5.8	AT3G18450.1	1943	1961	-	17.2727	5.06e-07	0.00513	CTTCTCTTTTTTTCTTTTA
MA1403.1	BPC5	AT2G45010.1	727	756	-	-20.122	5.07e-07	0.00459	AGATAAAAAAAGAGTGCGACTGAGAGAGAT
MA1189.2	AT5G61620	AT5G51400.1	407	420	+	16.7727	5.19e-07	0.0227	ttatggataaaatt
MA1371.2	IDD4	AT1G58320.1	46	60	+	18.0758	5.21e-07	0.0249	acaaaatgacaaaac
MA1267.2	DOF5.8	AT3G10980.1	1450	1468	+	17.2273	5.28e-07	0.00513	gcttttttttttccttttc
MA0559.1	PI	AT1G68630.1	1607	1620	-	17.3333	5.28e-07	0.0139	ACAAAAATAGAAAA
MA1356.1	TRP2	AT5G05350.1	1140	1160	+	13.8939	5.3e-07	0.0222	cagtctaaactctaaaccaca
MA1354.1	AT4G12670	AT1G68630.1	1144	1172	-	3.07865	5.53e-07	0.018	TTTAACCATAAATCCTAAACAAAAAATGG
MA1313.2	WRKY7	AT1G52200.1	1706	1716	+	18.1364	5.53e-07	0.0514	cgttgactttg
MA1306.2	WRKY11	AT1G52200.1	1706	1716	+	17.5303	5.53e-07	0.0544	cgttgactttg
MA1297.2	WRKY26	AT1G52200.1	1706	1716	-	17.2927	5.53e-07	0.0589	CAAAGTCAACG
MA1094.3	WRKY8	AT1G52200.1	1706	1716	-	17.5816	5.53e-07	0.0525	CAAAGTCAACG
MA1079.3	WRKY21	AT1G52200.1	1706	1716	-	17.8571	5.53e-07	0.0486	CAAAGTCAACG
MA1309.1	WRKY3	AT1G52200.1	1706	1716	-	16.8333	5.53e-07	0.055	CAAAGTCAACG
MA1274.1	DOF3.6	AT1G68610.1	1707	1727	-	17.3182	5.53e-07	0.00159	TTTTTTTTTCGTTTTTTTTCT
MA2344.1	REV	AT3G10980.1	855	868	+	17.2917	5.59e-07	0.0214	aataataattatta
MA2344.1	REV	AT3G10980.1	857	870	-	17.2917	5.59e-07	0.0214	AATAATAATTATTA
MA1379.1	SOL1	AT1G68630.1	612	626	+	18.0149	5.62e-07	0.0438	ttataaaattcgaat
MA1404.1	BPC1	AT4G35920.3	1299	1322	-	12.7273	5.75e-07	0.00337	AATGGAGAGAGAGAGAGGAAACAA
MA1404.1	BPC1	AT4G35920.1	1299	1322	-	12.7273	5.75e-07	0.00337	AATGGAGAGAGAGAGAGGAAACAA
MA1404.1	BPC1	AT4G35920.2	1299	1322	-	12.7273	5.75e-07	0.00337	AATGGAGAGAGAGAGAGGAAACAA
MA0548.3	AGL15	AT2G37110.1	280	295	+	17.7879	6.07e-07	0.0538	tttcctcttatagaaa
MA1274.1	DOF3.6	AT3G18450.1	1277	1297	+	17.197	6.17e-07	0.00159	cattttttttttttttttttt
MA1012.1	AGL27	AT5G35525.1	1963	1976	+	18.0395	6.19e-07	0.034	ctttctattttaag
MA1339.1	BZIP43	AT1G14880.1	440	451	+	18.0112	6.22e-07	0.0668	tccacgtcagaa
MA1274.1	DOF3.6	AT3G18450.1	1940	1960	-	17.1818	6.26e-07	0.00159	TTCTCTTTTTTTCTTTTAATA
MA1274.1	DOF3.6	AT5G51400.1	1122	1142	+	17.1667	6.34e-07	0.00159	tttttttttttttttttttgc
MA1274.1	DOF3.6	AT3G18450.1	1282	1302	+	17.1667	6.34e-07	0.00159	tttttttttttttttttttgc
MA1278.2	DOF3.4	AT5G05350.1	235	251	-	16.1212	6.35e-07	0.0119	TTCTTAATTTCCTTTTT
MA1402.1	BPC6	AT1G11380.1	257	277	+	12.3816	6.38e-07	0.00344	ctctaattctctatctctcga
MA1743.2	BZIP2	AT1G14880.1	439	451	-	18.0984	6.39e-07	0.0686	TTCTGACGTGGAA
MA0558.2	FLC	AT5G35525.1	1963	1976	-	17.2429	6.43e-07	0.0364	CTTAAAATAGAAAG
MA1274.1	DOF3.6	AT1G58320.1	809	829	+	17.1515	6.43e-07	0.00159	tttttttttttttttttgttg
MA1403.1	BPC5	AT5G35525.1	1967	1996	-	-21.3902	6.44e-07	0.00524	AGAGAGAGAGATAGAAAGATCTTAAAATAG
MA1268.2	CDF5	AT5G35525.1	1692	1712	-	17.197	6.57e-07	0.00552	ATAACTTTTTCCATATTTTTT
MA1374.2	IDD7	AT1G58320.1	46	59	+	17.8485	6.57e-07	0.0326	acaaaatgacaaaa
MA1274.1	DOF3.6	AT1G58320.1	803	823	+	17.1212	6.61e-07	0.00159	acttttttttttttttttttt
MA1281.2	DOF5.1	AT3G18450.1	1943	1961	+	17.1212	6.62e-07	0.00701	taaaagaaaaaaagagaag
MA1274.1	DOF3.6	AT5G05350.1	224	244	-	17.1061	6.7e-07	0.00159	TTTCCTTTTTATTTTTGTAAT
MA1337.2	BZIP44	AT1G14880.1	439	451	-	18.0303	6.7e-07	0.072	TTCTGACGTGGAA
MA1355.2	TRB2	AT1G11380.1	1977	1987	+	16.7879	6.74e-07	0.0219	aagccctaatt
MA1400.2	AT1G19000	AT1G14880.1	1714	1726	-	17.0152	6.76e-07	0.0309	TAATGGATAATGT
MA1400.2	AT1G19000	AT1G14870.1	1752	1764	-	17.0152	6.76e-07	0.0309	TAATGGATAATGT
MA1161.1	TSO1	AT3G18470.1	1193	1207	-	17.6944	6.79e-07	0.0514	AAATTAGAATTTAAA
MA2022.2	LOB	AT2G37110.1	606	618	-	17.4444	6.83e-07	0.0733	TCTCCGCCGCAGC
MA2009.2	NAC010	AT1G49030.1	151	171	+	17.4242	6.92e-07	0.0309	tatcttgctgtccaagttact
MA1341.2	BZIP53	AT1G14880.1	439	451	-	17.8788	6.95e-07	0.0746	TTCTGACGTGGAA
MA1274.1	DOF3.6	AT2G40935.2	1473	1493	-	17.0606	6.97e-07	0.00159	CTTACTTTTATTTTATTTATT
MA1274.1	DOF3.6	AT2G40935.1	1610	1630	-	17.0606	6.97e-07	0.00159	CTTACTTTTATTTTATTTATT
MA1274.1	DOF3.6	AT2G40935.3	1610	1630	-	17.0606	6.97e-07	0.00159	CTTACTTTTATTTTATTTATT
MA1404.1	BPC1	AT4G35920.3	1301	1324	-	12.2424	7.01e-07	0.00346	AAAATGGAGAGAGAGAGAGGAAAC
MA1404.1	BPC1	AT4G35920.1	1301	1324	-	12.2424	7.01e-07	0.00346	AAAATGGAGAGAGAGAGAGGAAAC
MA1404.1	BPC1	AT4G35920.2	1301	1324	-	12.2424	7.01e-07	0.00346	AAAATGGAGAGAGAGAGAGGAAAC
MA0559.1	PI	AT2G17780.1	1529	1542	-	17.0152	7.03e-07	0.0139	CCAAAAAAAGAAGA
MA0559.1	PI	AT2G17780.2	1529	1542	-	17.0152	7.03e-07	0.0139	CCAAAAAAAGAAGA
MA0559.1	PI	AT2G17780.3	1529	1542	-	17.0152	7.03e-07	0.0139	CCAAAAAAAGAAGA
MA1279.2	DOF1.5	AT5G05350.1	230	245	+	16.2727	7.06e-07	0.0139	aaaataaaaaggaaat
MA1267.2	DOF5.8	AT1G68610.1	1703	1721	-	16.9242	7.09e-07	0.0062	TTTCGTTTTTTTTCTTTTG
MA2009.2	NAC010	AT1G49030.1	149	169	-	17.3788	7.13e-07	0.0309	TAACTTGGACAGCAAGATACT
MA2013.2	ERF115	AT2G37110.1	608	618	-	17.0806	7.21e-07	0.0775	TCTCCGCCGCA
MA0558.2	FLC	AT1G68630.1	1607	1620	-	17.1571	7.27e-07	0.0364	ACAAAAATAGAAAA
MA1403.1	BPC5	AT2G45010.1	721	750	-	-22.1341	7.38e-07	0.00524	AAAAAGAGTGCGACTGAGAGAGATGATGAA
MA1281.2	DOF5.1	AT1G68610.1	627	645	+	17	7.4e-07	0.00701	aaaaagtagagaaaatgga
MA0554.2	SOC1	AT1G68630.1	1608	1620	+	17.1129	7.47e-07	0.0648	tttctatttttgt
MA1257.2	ERF9	AT2G37110.1	599	617	+	17.2727	7.56e-07	0.0809	tgcttctgctgcggcggag
MA1352.1	TRP1	AT5G05350.1	1141	1161	+	10.1714	7.71e-07	0.0153	agtctaaactctaaaccacac
MA1268.2	CDF5	AT3G18450.1	1940	1960	-	17	7.78e-07	0.00552	TTCTCTTTTTTTCTTTTAATA
MA1334.2	BZIP11	AT1G14880.1	439	451	+	17.7727	7.82e-07	0.084	ttccacgtcagaa
MA1268.2	CDF5	AT2G40935.2	1473	1493	-	16.9848	7.88e-07	0.00552	CTTACTTTTATTTTATTTATT
MA1268.2	CDF5	AT2G40935.1	1610	1630	-	16.9848	7.88e-07	0.00552	CTTACTTTTATTTTATTTATT
MA1268.2	CDF5	AT2G40935.3	1610	1630	-	16.9848	7.88e-07	0.00552	CTTACTTTTATTTTATTTATT
MA1267.2	DOF5.8	AT2G37110.1	1364	1382	+	16.803	7.96e-07	0.00633	tttttttctctttcttttg
MA1340.2	BZIP3	AT1G14880.1	439	451	-	17.6212	7.97e-07	0.0856	TTCTGACGTGGAA
MA1279.2	DOF1.5	AT2G37110.1	1922	1937	-	16.1364	8.28e-07	0.0139	AGAAGAAAAAGTAAAG
MA1274.1	DOF3.6	AT5G35525.1	1244	1264	-	16.8636	8.29e-07	0.00182	TTTTTTTTTCTTTTTTTTCAT
MA1370.2	IDD5	AT1G58320.1	46	59	-	17.4211	8.38e-07	0.0424	TTTTGTCATTTTGT
MA1274.1	DOF3.6	AT1G68610.1	1709	1729	-	16.8485	8.4e-07	0.00182	TCTTTTTTTTTCGTTTTTTTT
MA1207.2	GT-3a	AT2G17780.3	974	987	-	16.6571	8.61e-07	0.0262	CACGTGTCTCATTT
MA1207.2	GT-3a	AT2G17780.2	974	987	-	16.6571	8.61e-07	0.0262	CACGTGTCTCATTT
MA1207.2	GT-3a	AT2G17780.1	974	987	-	16.6571	8.61e-07	0.0262	CACGTGTCTCATTT
MA1012.1	AGL27	AT1G68630.1	1607	1620	+	17.6711	8.62e-07	0.034	ttttctatttttgt
MA1354.1	AT4G12670	AT3G18460.1	129	157	+	1.46067	8.79e-07	0.018	ctaacaacaaaaatctatcttcaaaaccc
MA1354.1	AT4G12670	AT3G18470.1	1879	1907	+	1.46067	8.79e-07	0.018	ctaacaacaaaaatctatcttcaaaaccc
MA1267.2	DOF5.8	AT3G10980.1	1875	1893	+	16.697	8.8e-07	0.00641	atcttttcttcttcttttt
MA1403.1	BPC5	AT3G18470.1	696	725	+	-23.0732	8.91e-07	0.00524	ggaatgggagaggaagaagaagaagaagag
MA1279.2	DOF1.5	AT4G35920.3	1243	1258	+	16.0758	8.94e-07	0.0139	aagagaaaaagtatat
MA1279.2	DOF1.5	AT4G35920.2	1243	1258	+	16.0758	8.94e-07	0.0139	aagagaaaaagtatat
MA1279.2	DOF1.5	AT4G35920.1	1243	1258	+	16.0758	8.94e-07	0.0139	aagagaaaaagtatat
MA1261.2	ERF122	AT2G37110.1	608	617	+	15.3289	9.16e-07	0.0985	tgcggcggag
MA1274.1	DOF3.6	AT3G10980.1	1048	1068	-	16.7424	9.22e-07	0.00192	TTTTTTTTTTTTTTTTGTGTT
MA1318.2	WRKY27	AT1G52200.1	1706	1716	+	17.8333	9.23e-07	0.0895	cgttgactttg
MA1403.1	BPC5	AT5G51400.1	47	76	+	-23.2927	9.34e-07	0.00524	accgaaacagagatggtgacagacacagag
MA1274.1	DOF3.6	AT3G18450.1	1276	1296	+	16.7121	9.46e-07	0.00192	gcatttttttttttttttttt
MA1416.1	RAMOSA1	AT5G35525.1	1982	1995	-	16.6286	9.48e-07	0.00725	GAGAGAGAGATAGA
MA1403.1	BPC5	AT4G35920.2	973	1002	+	-23.3659	9.49e-07	0.00524	aaggtgtgggagaaagaaagctaatgagag
MA1403.1	BPC5	AT4G35920.1	973	1002	+	-23.3659	9.49e-07	0.00524	aaggtgtgggagaaagaaagctaatgagag
MA1403.1	BPC5	AT4G35920.3	973	1002	+	-23.3659	9.49e-07	0.00524	aaggtgtgggagaaagaaagctaatgagag
MA1274.1	DOF3.6	AT5G35525.1	1248	1268	-	16.6818	9.71e-07	0.00192	CTCTTTTTTTTTTCTTTTTTT
MA1274.1	DOF3.6	AT2G37110.1	1918	1938	+	16.6667	9.84e-07	0.00192	tcttctttactttttcttctt
MA1345.2	BZIP48	AT1G14880.1	440	451	+	17.2879	9.99e-07	0.107	tccacgtcagaa
MA1268.2	CDF5	AT5G05350.1	224	244	-	16.697	1e-06	0.00654	TTTCCTTTTTATTTTTGTAAT
MA1783.1	NAC005	AT1G14880.1	1559	1577	+	17.2459	1.01e-06	0.0955	aaacttttcttataagtta
MA1162.1	TCX2	AT1G68630.1	612	626	+	17.2388	1.05e-06	0.041	ttataaaattcgaat
MA1274.1	DOF3.6	AT5G35525.1	1249	1269	-	16.5909	1.05e-06	0.002	TCTCTTTTTTTTTTCTTTTTT
MA1356.1	TRP2	AT5G35525.1	158	178	+	12.1364	1.06e-06	0.0295	aacactaaaccccacacctaa
MA1195.2	AT5G56840	AT1G11380.1	1734	1747	-	16.6515	1.06e-06	0.0311	ATTCTTATCCAATA
MA1281.2	DOF5.1	AT2G17780.2	1520	1538	-	16.6061	1.06e-06	0.00701	AAAAAGAAGAAGAAAATAA
MA1281.2	DOF5.1	AT2G17780.3	1520	1538	-	16.6061	1.06e-06	0.00701	AAAAAGAAGAAGAAAATAA
MA1281.2	DOF5.1	AT2G17780.1	1520	1538	-	16.6061	1.06e-06	0.00701	AAAAAGAAGAAGAAAATAA
MA1402.1	BPC6	AT1G52200.1	248	268	+	10.9737	1.08e-06	0.00524	ttcacactctttctctcttat
MA1688.2	ARF16	AT3G10980.1	1686	1695	-	16.7552	1.11e-06	0.115	CAAGACAAGA
MA1314.2	WRKY14	AT1G52200.1	1706	1715	-	17.9697	1.11e-06	0.11	AAAGTCAACG
MA1308.2	WRKY70	AT1G52200.1	1706	1715	+	18.4848	1.11e-06	0.113	cgttgacttt
MA1303.2	WRKY22	AT1G52200.1	1706	1715	-	17.8485	1.11e-06	0.104	AAAGTCAACG
MA1302.2	WRKY65	AT1G52200.1	1706	1715	-	17.5606	1.11e-06	0.113	AAAGTCAACG
MA1301.2	WRKY33	AT1G52200.1	1706	1715	-	16.7727	1.11e-06	0.108	AAAGTCAACG
MA1299.2	WRKY17	AT1G52200.1	1706	1715	-	18.0263	1.11e-06	0.115	AAAGTCAACG
MA1296.2	WRKY46	AT1G52200.1	1706	1715	+	17.7143	1.11e-06	0.118	cgttgacttt
MA1270.2	DOF3.2	AT1G11380.1	710	725	+	15.803	1.11e-06	0.0295	tgactttttctttttt
MA1268.2	CDF5	AT1G49030.1	1932	1952	-	16.5758	1.11e-06	0.00675	TTAACCTTTTCCTTCTCTTTT
MA1281.2	DOF5.1	AT3G10980.1	1449	1467	-	16.5303	1.13e-06	0.00701	AAAAGGAAAAAAAAAAGCA
MA1403.1	BPC5	AT1G14870.1	1971	2000	-	-24.2195	1.15e-06	0.00563	GAAGAGAGAGAGAGAACAAAAAAGAAGAAG
MA1270.2	DOF3.2	AT2G37110.1	1924	1939	+	15.7576	1.17e-06	0.0295	ttactttttcttcttc
MA1274.1	DOF3.6	AT3G18450.1	1284	1304	+	16.4545	1.18e-06	0.00217	tttttttttttttttttgcta
MA1350.1	BZIP42	AT1G14880.1	440	451	-	16.1585	1.18e-06	0.127	TTCTGACGTGGA
MA0559.1	PI	AT2G37110.1	948	961	+	16.4697	1.19e-06	0.0186	cgaaaagaagaaaa
MA1214.2	ATHB-40	AT1G68610.1	512	522	-	16.3939	1.19e-06	0.0942	AACAATAATTG
MA1274.1	DOF3.6	AT5G35525.1	1252	1272	-	16.4394	1.19e-06	0.00217	ATTTCTCTTTTTTTTTTCTTT
MA1402.1	BPC6	AT4G35920.1	1636	1656	+	10.6842	1.2e-06	0.00524	ctctctttttctctttgttgc
MA1402.1	BPC6	AT4G35920.3	1636	1656	+	10.6842	1.2e-06	0.00524	ctctctttttctctttgttgc
MA1402.1	BPC6	AT4G35920.2	1636	1656	+	10.6842	1.2e-06	0.00524	ctctctttttctctttgttgc
MA1270.2	DOF3.2	AT3G18450.1	1117	1132	+	15.7273	1.21e-06	0.0295	taactttttgttttgt
MA1281.2	DOF5.1	AT3G10980.1	1875	1893	-	16.4545	1.21e-06	0.00701	AAAAAGAAGAAGAAAAGAT
MA1267.2	DOF5.8	AT2G40935.2	1274	1292	+	16.3333	1.23e-06	0.00716	tttttttttgtaactttta
MA1267.2	DOF5.8	AT2G40935.1	1411	1429	+	16.3333	1.23e-06	0.00716	tttttttttgtaactttta
MA1267.2	DOF5.8	AT2G40935.3	1411	1429	+	16.3333	1.23e-06	0.00716	tttttttttgtaactttta
MA1373.1	GAF1	AT5G05350.1	193	207	-	16.8171	1.24e-06	0.0548	TGGAAGACGACAAAC
MA2423.1	OsbZIP69	AT2G45010.2	1065	1076	+	16.7755	1.26e-06	0.0381	gacgacgtggcg
MA2423.1	OsbZIP69	AT2G45010.1	1802	1813	+	16.7755	1.26e-06	0.0381	gacgacgtggcg
MA1278.2	DOF3.4	AT2G17780.2	1522	1538	+	15.5606	1.28e-06	0.015	attttcttcttcttttt
MA1278.2	DOF3.4	AT2G17780.3	1522	1538	+	15.5606	1.28e-06	0.015	attttcttcttcttttt
MA1278.2	DOF3.4	AT2G17780.1	1522	1538	+	15.5606	1.28e-06	0.015	attttcttcttcttttt
MA1274.1	DOF3.6	AT5G35525.1	1692	1712	-	16.3485	1.29e-06	0.00229	ATAACTTTTTCCATATTTTTT
MA0559.1	PI	AT1G11380.1	715	728	-	16.3788	1.31e-06	0.0186	ACCAAAAAAGAAAA
MA1416.1	RAMOSA1	AT4G35920.1	1309	1322	-	16	1.32e-06	0.00833	AATGGAGAGAGAGA
MA1416.1	RAMOSA1	AT4G35920.3	1309	1322	-	16	1.32e-06	0.00833	AATGGAGAGAGAGA
MA1416.1	RAMOSA1	AT4G35920.2	1309	1322	-	16	1.32e-06	0.00833	AATGGAGAGAGAGA
MA1403.1	BPC5	AT5G51400.1	45	74	+	-24.939	1.35e-06	0.00563	agaccgaaacagagatggtgacagacacag
MA1353.2	AT1G72740	AT3G18460.1	152	162	-	18.1061	1.35e-06	0.066	AATTAGGGTTT
MA1353.2	AT1G72740	AT3G18470.1	1902	1912	-	18.1061	1.35e-06	0.066	AATTAGGGTTT
MA0001.3	AGL3	AT1G14880.1	964	973	+	14.7683	1.35e-06	0.0563	ccatatatag
MA0001.3	AGL3	AT1G14880.1	1016	1025	+	14.7683	1.35e-06	0.0563	ccatatatag
MA0570.3	ABF1	AT1G68630.1	90	99	-	16.7245	1.36e-06	0.146	CCACGTGGCA
MA1403.1	BPC5	AT1G68630.1	957	986	-	-24.9878	1.36e-06	0.00563	TAAAAAATGGAGAAAGAACAAGAAAGTGAG
MA1403.1	BPC5	AT1G14870.1	1965	1994	-	-25.0732	1.39e-06	0.00563	AGAGAGAGAACAAAAAAGAAGAAGAGAGTT
MA1281.2	DOF5.1	AT2G37110.1	1364	1382	-	16.303	1.39e-06	0.00701	CAAAAGAAAGAGAAAAAAA
MA1274.1	DOF3.6	AT5G51400.1	1123	1143	+	16.2576	1.39e-06	0.0024	ttttttttttttttttttgcc
MA1194.2	AT3G10580	AT1G11380.1	1734	1747	+	16.2105	1.4e-06	0.0963	tattggataagaat
MA1161.1	TSO1	AT1G68630.1	611	625	+	16.7917	1.41e-06	0.0532	attataaaattcgaa
MA1274.1	DOF3.6	AT1G58320.1	810	830	+	16.2424	1.41e-06	0.0024	ttttttttttttttttgttgt
MA1403.1	BPC5	AT4G35920.1	971	1000	+	-25.1707	1.41e-06	0.00563	agaaggtgtgggagaaagaaagctaatgag
MA1403.1	BPC5	AT4G35920.2	971	1000	+	-25.1707	1.41e-06	0.00563	agaaggtgtgggagaaagaaagctaatgag
MA1403.1	BPC5	AT4G35920.3	971	1000	+	-25.1707	1.41e-06	0.00563	agaaggtgtgggagaaagaaagctaatgag
MA1380.1	TCX6	AT2G45010.1	207	221	-	16.7761	1.43e-06	0.0561	TTTTGAATATTATAT
MA0578.1	SPL8	AT1G68610.1	1625	1640	-	14.8315	1.44e-06	0.0895	TAGATTGTACTTTATT
MA1274.1	DOF3.6	AT5G51400.1	1114	1134	+	16.2121	1.44e-06	0.00241	tttgtcttttttttttttttt
MA1268.2	CDF5	AT1G11380.1	1895	1915	-	16.1515	1.57e-06	0.00894	TACTCTTTTATTTATTTATTT
MA1735.2	AT2G38300	AT1G14870.1	1491	1500	-	14.6066	1.64e-06	0.0718	AACATTCTTT
MA1304.2	WRKY59	AT1G58320.1	347	356	-	15.6316	1.64e-06	0.0811	AAAAGTCAAA
MA1304.2	WRKY59	AT1G52200.1	1778	1787	+	15.6316	1.64e-06	0.0811	aaaagtcaaa
MA1315.2	WRKY24	AT1G52200.1	1706	1716	+	16.9697	1.66e-06	0.162	cgttgactttg
MA1403.1	BPC5	AT4G35920.2	1298	1327	-	-25.9634	1.66e-06	0.0059	AAAAAAATGGAGAGAGAGAGAGGAAACAAT
MA1403.1	BPC5	AT4G35920.1	1298	1327	-	-25.9634	1.66e-06	0.0059	AAAAAAATGGAGAGAGAGAGAGGAAACAAT
MA1403.1	BPC5	AT4G35920.3	1298	1327	-	-25.9634	1.66e-06	0.0059	AAAAAAATGGAGAGAGAGAGAGGAAACAAT
MA2367.1	WIP5	AT1G68630.1	1765	1777	-	14.9516	1.69e-06	0.182	ACCTTGAGCACAA
MA1330.2	ZHD6	AT2G45010.2	1018	1029	-	14.9254	1.72e-06	0.0735	AAAAGTAATTAG
MA1330.2	ZHD6	AT2G45010.1	1755	1766	-	14.9254	1.72e-06	0.0735	AAAAGTAATTAG
MA1682.2	TCX3	AT5G05350.1	1005	1016	-	16.3279	1.73e-06	0.0455	AAATTCAAAAAT
MA1404.1	BPC1	AT4G35920.2	1305	1328	-	9.9697	1.73e-06	0.00737	TAAAAAAATGGAGAGAGAGAGAGG
MA1404.1	BPC1	AT4G35920.1	1305	1328	-	9.9697	1.73e-06	0.00737	TAAAAAAATGGAGAGAGAGAGAGG
MA1404.1	BPC1	AT4G35920.3	1305	1328	-	9.9697	1.73e-06	0.00737	TAAAAAAATGGAGAGAGAGAGAGG
MA1244.2	ABR1	AT2G37110.1	606	617	+	16.1364	1.75e-06	0.187	gctgcggcggag
MA1159.2	SGR5	AT5G51400.1	1113	1125	-	16.5152	1.77e-06	0.0729	AAAAAAGACAAAG
MA2423.1	OsbZIP69	AT2G17780.1	1406	1417	+	16.2143	1.77e-06	0.0381	tccgacgtggca
MA2423.1	OsbZIP69	AT2G17780.3	1406	1417	+	16.2143	1.77e-06	0.0381	tccgacgtggca
MA2423.1	OsbZIP69	AT2G17780.2	1406	1417	+	16.2143	1.77e-06	0.0381	tccgacgtggca
MA2344.1	REV	AT4G35920.1	1948	1961	-	16.0278	1.78e-06	0.0222	AATCATCATTATGC
MA2344.1	REV	AT4G35920.3	1948	1961	-	16.0278	1.78e-06	0.0222	AATCATCATTATGC
MA2344.1	REV	AT4G35920.2	1948	1961	-	16.0278	1.78e-06	0.0222	AATCATCATTATGC
MA1274.1	DOF3.6	AT1G14870.1	1205	1225	-	15.9545	1.79e-06	0.00286	TCGTCTTTTTGTTCTTTGTTT
MA1274.1	DOF3.6	AT1G68610.1	1710	1730	-	15.9545	1.79e-06	0.00286	TTCTTTTTTTTTCGTTTTTTT
MA1156.2	JKD	AT1G58320.1	48	59	-	16.5909	1.79e-06	0.0663	TTTTGTCATTTT
MA1402.1	BPC6	AT1G14870.1	1975	1995	+	9.56579	1.79e-06	0.00668	ttcttttttgttctctctctc
MA1195.2	AT5G56840	AT5G51400.1	407	420	-	16.1212	1.81e-06	0.0398	AATTTTATCCATAA
MA1267.2	DOF5.8	AT4G35920.1	1643	1661	+	15.8939	1.81e-06	0.00881	tttctctttgttgcttttg
MA1267.2	DOF5.8	AT4G35920.2	1643	1661	+	15.8939	1.81e-06	0.00881	tttctctttgttgcttttg
MA1267.2	DOF5.8	AT4G35920.3	1643	1661	+	15.8939	1.81e-06	0.00881	tttctctttgttgcttttg
MA1402.1	BPC6	AT4G35920.2	1296	1316	+	9.52632	1.82e-06	0.00668	atattgtttcctctctctctc
MA1402.1	BPC6	AT4G35920.3	1296	1316	+	9.52632	1.82e-06	0.00668	atattgtttcctctctctctc
MA1402.1	BPC6	AT4G35920.1	1296	1316	+	9.52632	1.82e-06	0.00668	atattgtttcctctctctctc
MA1380.1	TCX6	AT1G68630.1	612	626	-	16.4328	1.83e-06	0.0561	ATTCGAATTTTATAA
MA1278.2	DOF3.4	AT5G05350.1	1420	1436	-	15.2424	1.84e-06	0.0186	TTTTTCATTTTCTTTAT
MA1830.2	Zm00001d015407	AT5G35525.1	389	404	+	15.904	1.85e-06	0.129	agaaaatattctttta
MA0556.2	AP3	AT1G14880.1	692	704	-	15.9571	1.86e-06	0.0549	CCACAAAAGGAAA
MA1371.2	IDD4	AT5G05350.1	192	206	-	16.1061	1.88e-06	0.0396	GGAAGACGACAAACA
MA0556.2	AP3	AT1G68630.1	1608	1620	-	15.9429	1.89e-06	0.0549	ACAAAAATAGAAA
MA0005.3	AG	AT3G18450.1	1147	1162	-	15.8049	1.89e-06	0.149	TAACCAAAAGAGGCAA
MA2344.1	REV	AT5G35525.1	962	975	+	15.9583	1.93e-06	0.0222	aatcattattattt
MA1373.1	GAF1	AT1G68610.1	1710	1724	+	16.0366	1.93e-06	0.0548	aaaaaaacgaaaaaa
MA1403.1	BPC5	AT1G11380.1	296	325	+	-26.8049	1.94e-06	0.00666	gaagtgtaactgaagaagagagaatgagat
MA1270.2	DOF3.2	AT3G18460.1	863	878	+	15.3636	1.95e-06	0.0295	taactttattattttt
MA1404.1	BPC1	AT1G14870.1	1974	1997	-	9.65152	1.96e-06	0.00797	GAGAGAGAGAGAACAAAAAAGAAG
MA1274.1	DOF3.6	AT3G10980.1	1873	1893	+	15.8182	1.99e-06	0.00313	gaatcttttcttcttcttttt
MA1205.1	AGL6	AT3G18450.1	1144	1162	-	15.8182	2e-06	0.0615	TAACCAAAAGAGGCAAACA
MA1385.2	AT2G40260	AT5G35525.1	393	402	+	14.5455	2e-06	0.16	aatattcttt
MA1383.2	KAN2	AT5G35525.1	393	402	+	15.8286	2e-06	0.106	aatattcttt
MA0576.2	RAX3	AT3G18460.1	103	114	-	15.9268	2.01e-06	0.108	GAGGGTGGGTGG
MA0576.2	RAX3	AT3G18470.1	1853	1864	-	15.9268	2.01e-06	0.108	GAGGGTGGGTGG
MA1205.1	AGL6	AT1G11380.1	1442	1460	+	15.803	2.01e-06	0.0615	tatcttaaaacggaaaaca
MA1222.1	ERF014	AT2G37110.1	1846	1860	-	16.1818	2.04e-06	0.104	GCACCTTCACCGTCA
MA1374.2	IDD7	AT5G51400.1	1113	1126	-	16.1212	2.05e-06	0.0677	AAAAAAAGACAAAG
MA1789.1	NAC071	AT3G18470.1	231	245	+	15.8197	2.06e-06	0.0534	cttgctcgtcaagca
MA1268.2	CDF5	AT3G10980.1	1779	1799	+	15.803	2.07e-06	0.0111	attccttttctttttcatctt
MA1349.2	BZIP16	AT1G68630.1	90	99	-	17.2273	2.1e-06	0.073	CCACGTGGCA
MA0968.3	BZIP68	AT2G17780.2	1408	1417	-	16.3636	2.1e-06	0.073	TGCCACGTCG
MA0968.3	BZIP68	AT2G17780.3	1408	1417	-	16.3636	2.1e-06	0.073	TGCCACGTCG
MA0968.3	BZIP68	AT2G17780.1	1408	1417	-	16.3636	2.1e-06	0.073	TGCCACGTCG
MA1278.2	DOF3.4	AT2G37110.1	1366	1382	+	15.1212	2.11e-06	0.0186	tttttctctttcttttg
MA2348.1	IDD6	AT5G05350.1	192	207	+	15.7213	2.13e-06	0.0376	tgtttgtcgtcttcca
MA1371.2	IDD4	AT5G51400.1	1112	1126	-	15.8939	2.13e-06	0.0396	AAAAAAAGACAAAGT
MA1160.2	IDD6	AT4G35920.1	1008	1023	-	15.7571	2.14e-06	0.0359	TTTTTGTCGATTTATG
MA1160.2	IDD6	AT4G35920.3	1008	1023	-	15.7571	2.14e-06	0.0359	TTTTTGTCGATTTATG
MA1160.2	IDD6	AT4G35920.2	1008	1023	-	15.7571	2.14e-06	0.0359	TTTTTGTCGATTTATG
MA1160.2	IDD6	AT5G05350.1	192	207	+	15.7429	2.16e-06	0.0359	tgtttgtcgtcttcca
MA2344.1	REV	AT5G35525.1	1620	1633	+	15.7917	2.17e-06	0.0222	aattatcattataa
MA1281.2	DOF5.1	AT2G45010.2	1012	1030	-	15.7727	2.18e-06	0.00701	AAAAAGTAATTAGAAGAAA
MA1281.2	DOF5.1	AT2G45010.1	1749	1767	-	15.7727	2.18e-06	0.00701	AAAAAGTAATTAGAAGAAA
MA1402.1	BPC6	AT5G35525.1	1973	1993	+	9.01316	2.18e-06	0.00758	taagatctttctatctctctc
MA1278.2	DOF3.4	AT2G37110.1	1928	1944	+	15.0909	2.19e-06	0.0186	tttttcttcttctttta
MA2348.1	IDD6	AT4G35920.2	1008	1023	-	15.6557	2.21e-06	0.0376	TTTTTGTCGATTTATG
MA2348.1	IDD6	AT4G35920.1	1008	1023	-	15.6557	2.21e-06	0.0376	TTTTTGTCGATTTATG
MA2348.1	IDD6	AT4G35920.3	1008	1023	-	15.6557	2.21e-06	0.0376	TTTTTGTCGATTTATG
MA0563.2	2025-09-03	AT1G11380.1	1930	1939	-	15.6447	2.21e-06	0.0885	CCTTTTTTGG
MA1660.2	NAC013	AT1G49030.1	151	169	-	15.4426	2.23e-06	0.0927	TAACTTGGACAGCAAGATA
MA1402.1	BPC6	AT5G35525.1	1975	1995	+	8.94737	2.23e-06	0.00758	agatctttctatctctctctc
MA2040.2	ENAP2	AT2G40935.2	973	981	+	16.7931	2.23e-06	0.08	ctccggcga
MA2040.2	ENAP2	AT2G40935.1	1110	1118	+	16.7931	2.23e-06	0.08	ctccggcga
MA2040.2	ENAP2	AT2G40935.3	1110	1118	+	16.7931	2.23e-06	0.08	ctccggcga
MA2039.2	ASIL2	AT2G40935.2	973	981	+	16.8361	2.23e-06	0.08	ctccggcga
MA2039.2	ASIL2	AT2G40935.3	1110	1118	+	16.8361	2.23e-06	0.08	ctccggcga
MA2039.2	ASIL2	AT2G40935.1	1110	1118	+	16.8361	2.23e-06	0.08	ctccggcga
MA1364.2	BHLH72	AT1G68630.1	91	99	+	16.7105	2.23e-06	0.24	gccacgtgg
MA1370.2	IDD5	AT5G05350.1	193	206	+	15.8947	2.24e-06	0.0754	gtttgtcgtcttcc
MA1159.2	SGR5	AT3G18460.1	1692	1704	-	16.197	2.25e-06	0.0729	AAAAAAAACAAAA
MA1281.2	DOF5.1	AT1G49030.1	787	805	+	15.7273	2.26e-06	0.00701	aaaaagttgggaaaaaaac
MA1268.2	CDF5	AT1G68610.1	1692	1712	-	15.6818	2.27e-06	0.0115	TTTTCTTTTGATTTTTGATTA
MA0555.2	SVP	AT1G68630.1	1608	1623	-	15.7439	2.34e-06	0.0695	TATACAAAAATAGAAA
MA0578.1	SPL8	AT5G05350.1	1476	1491	+	14.5955	2.35e-06	0.0895	aaatatgtactttaat
MA1270.2	DOF3.2	AT5G35525.1	1696	1711	-	15.1818	2.37e-06	0.0295	TAACTTTTTCCATATT
MA2344.1	REV	AT1G68630.1	997	1010	+	15.6389	2.39e-06	0.0222	aatcagcattatta
MA1281.2	DOF5.1	AT1G58320.1	805	823	-	15.6515	2.41e-06	0.00701	AAAAAAAAAAAAAAAAAAA
MA1281.2	DOF5.1	AT1G58320.1	806	824	-	15.6515	2.41e-06	0.00701	AAAAAAAAAAAAAAAAAAA
MA1281.2	DOF5.1	AT1G58320.1	807	825	-	15.6515	2.41e-06	0.00701	AAAAAAAAAAAAAAAAAAA
MA1281.2	DOF5.1	AT5G51400.1	1120	1138	-	15.6515	2.41e-06	0.00701	AAAAAAAAAAAAAAAAAAA
MA1281.2	DOF5.1	AT5G51400.1	1121	1139	-	15.6515	2.41e-06	0.00701	AAAAAAAAAAAAAAAAAAA
MA1281.2	DOF5.1	AT5G51400.1	1122	1140	-	15.6515	2.41e-06	0.00701	AAAAAAAAAAAAAAAAAAA
MA1281.2	DOF5.1	AT3G18450.1	1279	1297	-	15.6515	2.41e-06	0.00701	AAAAAAAAAAAAAAAAAAA
MA1281.2	DOF5.1	AT3G18450.1	1280	1298	-	15.6515	2.41e-06	0.00701	AAAAAAAAAAAAAAAAAAA
MA1281.2	DOF5.1	AT3G18450.1	1281	1299	-	15.6515	2.41e-06	0.00701	AAAAAAAAAAAAAAAAAAA
MA1281.2	DOF5.1	AT3G18450.1	1282	1300	-	15.6515	2.41e-06	0.00701	AAAAAAAAAAAAAAAAAAA
MA1784.1	NAC011	AT1G49030.1	150	170	-	15.2787	2.45e-06	0.208	GTAACTTGGACAGCAAGATAC
MA1316.2	WRKY71	AT1G52200.1	1707	1716	-	16	2.45e-06	0.131	CAAAGTCAAC
MA1281.2	DOF5.1	AT5G05350.1	235	253	+	15.6212	2.47e-06	0.00701	aaaaaggaaattaagaaac
MA2408.1	BAD1	AT5G35525.1	735	746	-	15.9184	2.49e-06	0.267	CCGGGTCCCCGC
MA1194.2	AT3G10580	AT1G58320.1	1743	1756	+	15.5789	2.52e-06	0.0963	taaaagataagatt
MA1400.2	AT1G19000	AT1G11380.1	1734	1746	+	15.803	2.53e-06	0.0515	tattggataagaa
MA2396.1	IDD1	AT1G11380.1	516	527	-	16.1639	2.55e-06	0.0905	TTTTGTCGTCAT
MA1768.2	MYB30	AT3G18450.1	203	214	+	15.0328	2.6e-06	0.24	acaaccacctcc
MA1373.1	GAF1	AT5G51400.1	592	606	-	15.4878	2.61e-06	0.0548	TACCAAAAGACAAAA
MA1404.1	BPC1	AT1G14870.1	1968	1991	-	8.89394	2.61e-06	0.0102	GAGAGAACAAAAAAGAAGAAGAGA
MA2344.1	REV	AT1G68630.1	1679	1692	+	15.5139	2.61e-06	0.0222	ataaatcattatta
MA2104.1	IDD11	AT1G11380.1	516	527	+	15.9016	2.61e-06	0.0755	atgacgacaaaa
MA1379.1	SOL1	AT5G05350.1	881	895	-	15.8955	2.62e-06	0.0561	TATTCAAATTCAAAT
MA1268.2	CDF5	AT3G18450.1	1116	1136	+	15.4848	2.64e-06	0.0127	ataactttttgttttgttttg
MA1379.1	SOL1	AT1G52200.1	948	962	+	15.8657	2.67e-06	0.0561	atacaaattttaaat
MA1156.2	JKD	AT1G11380.1	516	527	-	15.9848	2.68e-06	0.0663	TTTTGTCGTCAT
MA1270.2	DOF3.2	AT1G49030.1	910	925	+	15.0606	2.68e-06	0.0295	caactttttaacttct
MA2423.1	OsbZIP69	AT1G11380.1	1780	1791	+	15.5102	2.68e-06	0.0481	tcttacgtggca
MA0559.1	PI	AT1G14880.1	691	704	-	15.5	2.69e-06	0.0334	CCACAAAAGGAAAA
MA1197.2	CAMTA1	AT1G68630.1	245	253	+	15.4697	2.72e-06	0.292	aagcgcgtg
MA1744.2	BZIP30	AT2G45010.1	573	581	+	14	2.72e-06	0.287	gacagctgg
MA1672.2	GBF2	AT2G17780.2	1409	1417	+	15.5177	2.72e-06	0.0974	gacgtggca
MA1672.2	GBF2	AT2G17780.3	1409	1417	+	15.5177	2.72e-06	0.0974	gacgtggca
MA1672.2	GBF2	AT2G17780.1	1409	1417	+	15.5177	2.72e-06	0.0974	gacgtggca
MA1349.2	BZIP16	AT2G17780.2	1408	1417	+	17.0455	2.72e-06	0.073	cgacgtggca
MA1349.2	BZIP16	AT2G17780.3	1408	1417	+	17.0455	2.72e-06	0.073	cgacgtggca
MA1349.2	BZIP16	AT2G17780.1	1408	1417	+	17.0455	2.72e-06	0.073	cgacgtggca
MA0968.3	BZIP68	AT1G68630.1	90	99	+	15.9697	2.72e-06	0.073	tgccacgtgg
MA1274.1	DOF3.6	AT1G68610.1	1692	1712	-	15.4242	2.73e-06	0.00406	TTTTCTTTTGATTTTTGATTA
MA2348.1	IDD6	AT5G51400.1	1112	1127	+	15.2787	2.73e-06	0.0397	actttgtctttttttt
MA1159.2	SGR5	AT5G35525.1	1821	1833	+	15.8788	2.78e-06	0.0729	aaataaaacaaaa
MA1160.2	IDD6	AT5G51400.1	1112	1127	+	15.3	2.78e-06	0.0391	actttgtctttttttt
MA1274.1	DOF3.6	AT4G35920.3	842	862	-	15.3939	2.79e-06	0.00406	GTGACTTTTCTGTTTTTATTT
MA1274.1	DOF3.6	AT4G35920.1	842	862	-	15.3939	2.79e-06	0.00406	GTGACTTTTCTGTTTTTATTT
MA1274.1	DOF3.6	AT4G35920.2	842	862	-	15.3939	2.79e-06	0.00406	GTGACTTTTCTGTTTTTATTT
MA0940.1	AP1	AT2G17780.1	1530	1542	-	14.9206	2.8e-06	0.0356	CCAAAAAAAGAAG
MA0940.1	AP1	AT2G17780.3	1530	1542	-	14.9206	2.8e-06	0.0356	CCAAAAAAAGAAG
MA0940.1	AP1	AT2G17780.2	1530	1542	-	14.9206	2.8e-06	0.0356	CCAAAAAAAGAAG
MA1270.2	DOF3.2	AT1G58320.1	801	816	+	15.0152	2.81e-06	0.0295	gaactttttttttttt
MA1400.2	AT1G19000	AT2G40935.3	118	130	-	15.7121	2.82e-06	0.0515	AAATGGATAATGC
MA1400.2	AT1G19000	AT2G40935.1	118	130	-	15.7121	2.82e-06	0.0515	AAATGGATAATGC
MA1268.2	CDF5	AT1G49030.1	1931	1951	-	15.3939	2.83e-06	0.0129	TAACCTTTTCCTTCTCTTTTT
MA1158.2	MGP	AT5G51400.1	591	603	-	15.697	2.84e-06	0.06	CAAAAGACAAAAA
MA1371.2	IDD4	AT2G37110.1	211	225	+	15.3788	2.86e-06	0.0396	gcatacagacaaaaa
MA2035.2	NAC075	AT1G49030.1	151	170	-	15.3939	2.87e-06	0.167	GTAACTTGGACAGCAAGATA
MA1379.1	SOL1	AT2G45010.1	207	221	+	15.7463	2.88e-06	0.0561	atataatattcaaaa
MA2424.1	OsbZIP77	AT2G45010.2	1065	1076	-	15.4098	2.91e-06	0.156	CGCCACGTCGTC
MA2424.1	OsbZIP77	AT2G45010.1	1802	1813	-	15.4098	2.91e-06	0.156	CGCCACGTCGTC
MA1273.2	DOF4.2	AT1G68630.1	668	678	-	15.2727	2.91e-06	0.167	AAAAAGGTTAA
MA2344.1	REV	AT3G10980.1	854	867	-	15.375	2.92e-06	0.0223	AATAATTATTATTT
MA1337.2	BZIP44	AT1G11380.1	1779	1791	+	15.4394	2.92e-06	0.135	atcttacgtggca
MA1274.1	DOF3.6	AT3G10980.1	1779	1799	+	15.3333	2.93e-06	0.00416	attccttttctttttcatctt
MA1374.2	IDD7	AT5G05350.1	193	206	-	15.5	2.94e-06	0.073	GGAAGACGACAAAC
MA1356.1	TRP2	AT5G51400.1	724	744	-	9.36364	2.94e-06	0.043	AATTCAAAACCCAAAACTTCT
MA1270.2	DOF3.2	AT5G05350.1	228	243	-	14.9697	2.94e-06	0.0295	TTCCTTTTTATTTTTG
MA1270.2	DOF3.2	AT3G18450.1	1735	1750	+	14.9697	2.94e-06	0.0295	tgactttttttttttt
MA1157.2	NUC	AT1G11380.1	516	527	-	15.8182	2.95e-06	0.0774	TTTTGTCGTCAT
MA1417.2	O2	AT2G45010.2	1065	1076	-	15.5	2.96e-06	0.159	CGCCACGTCGTC
MA1417.2	O2	AT2G45010.1	1802	1813	-	15.5	2.96e-06	0.159	CGCCACGTCGTC
MA1274.1	DOF3.6	AT1G68610.1	1708	1728	-	15.3182	2.96e-06	0.00416	CTTTTTTTTTCGTTTTTTTTC
MA1158.2	MGP	AT5G05350.1	192	204	-	15.6667	2.96e-06	0.06	AAGACGACAAACA
MA1278.2	DOF3.4	AT2G40935.2	1276	1292	+	14.8182	2.96e-06	0.0186	tttttttgtaactttta
MA1278.2	DOF3.4	AT2G40935.1	1413	1429	+	14.8182	2.96e-06	0.0186	tttttttgtaactttta
MA1278.2	DOF3.4	AT2G40935.3	1413	1429	+	14.8182	2.96e-06	0.0186	tttttttgtaactttta
MA1012.1	AGL27	AT5G05350.1	148	161	+	15.8684	2.98e-06	0.0673	ctttctaattatgt
MA1735.2	AT2G38300	AT2G40935.2	415	424	-	14.2787	2.99e-06	0.0718	AACATTCTCT
MA1735.2	AT2G38300	AT2G40935.3	552	561	-	14.2787	2.99e-06	0.0718	AACATTCTCT
MA1735.2	AT2G38300	AT2G40935.1	552	561	-	14.2787	2.99e-06	0.0718	AACATTCTCT
MA1087.3	WRKY45	AT1G58320.1	347	356	-	16.3776	2.99e-06	0.124	AAAAGTCAAA
MA1087.3	WRKY45	AT1G52200.1	1778	1787	+	16.3776	2.99e-06	0.124	aaaagtcaaa
MA1355.2	TRB2	AT2G17780.1	210	220	+	15.7424	3e-06	0.0488	atgccctaatt
MA1355.2	TRB2	AT2G17780.2	210	220	+	15.7424	3e-06	0.0488	atgccctaatt
MA1355.2	TRB2	AT2G17780.3	210	220	+	15.7424	3e-06	0.0488	atgccctaatt
MA1166.2	PHL12	AT5G35525.1	392	403	-	16	3e-06	0.279	AAAAGAATATTT
MA1268.2	CDF5	AT1G11380.1	709	729	+	15.303	3.03e-06	0.0132	atgactttttcttttttggtc
MA0584.2	2025-09-01	AT2G40935.2	1951	1963	+	15.0899	3.05e-06	0.104	ccaaatctggaaa
MA1158.2	MGP	AT1G11380.1	516	528	+	15.6212	3.06e-06	0.06	atgacgacaaaat
MA1159.2	SGR5	AT5G51400.1	592	604	-	15.7273	3.09e-06	0.0729	CCAAAAGACAAAA
MA1252.2	ERF086	AT2G37110.1	609	618	-	15.8939	3.09e-06	0.332	TCTCCGCCGC
MA1682.2	TCX3	AT2G40935.2	448	459	+	15.6721	3.1e-06	0.0455	aaattcaaactt
MA1682.2	TCX3	AT2G40935.3	585	596	+	15.6721	3.1e-06	0.0455	aaattcaaactt
MA1682.2	TCX3	AT2G40935.1	585	596	+	15.6721	3.1e-06	0.0455	aaattcaaactt
MA1274.1	DOF3.6	AT1G49030.1	1932	1952	-	15.2576	3.1e-06	0.00426	TTAACCTTTTCCTTCTCTTTT
MA2348.1	IDD6	AT2G37110.1	210	225	-	15.0492	3.11e-06	0.0397	TTTTTGTCTGTATGCT
MA1160.2	IDD6	AT2G37110.1	210	225	-	15.0857	3.14e-06	0.0391	TTTTTGTCTGTATGCT
MA1274.1	DOF3.6	AT3G10980.1	1447	1467	+	15.2424	3.14e-06	0.00426	aatgcttttttttttcctttt
MA0940.1	AP1	AT1G11380.1	715	727	-	14.754	3.14e-06	0.0356	CCAAAAAAGAAAA
MA2369.1	ZHD14	AT1G68630.1	576	586	+	14.3548	3.2e-06	0.0645	ataattcgttt
MA1403.1	BPC5	AT5G51400.1	51	80	+	-29.5366	3.2e-06	0.0106	aaacagagatggtgacagacacagagaccg
MA2104.1	IDD11	AT1G58320.1	48	59	+	15.6885	3.21e-06	0.0755	aaaatgacaaaa
MA1250.2	DREB2D	AT2G40935.2	993	1006	-	15.4394	3.22e-06	0.115	TCATATCCACCGCC
MA1250.2	DREB2D	AT2G40935.3	1130	1143	-	15.4394	3.22e-06	0.115	TCATATCCACCGCC
MA1250.2	DREB2D	AT2G40935.1	1130	1143	-	15.4394	3.22e-06	0.115	TCATATCCACCGCC
MA1274.1	DOF3.6	AT1G68630.1	1380	1400	+	15.197	3.25e-06	0.00434	tttttttttctaattttttct
MA1268.2	CDF5	AT5G05350.1	1409	1429	-	15.197	3.28e-06	0.0134	TTTTCTTTATTTTTAGTATTT
MA0558.2	FLC	AT1G11380.1	715	728	-	15.3429	3.3e-06	0.0921	ACCAAAAAAGAAAA
MA1274.1	DOF3.6	AT3G18460.1	862	882	+	15.1667	3.33e-06	0.00434	gtaactttattatttttatgt
MA1743.2	BZIP2	AT1G11380.1	1779	1791	+	15.4262	3.35e-06	0.141	atcttacgtggca
MA1156.2	JKD	AT5G51400.1	1113	1124	+	15.4242	3.37e-06	0.0663	ctttgtcttttt
MA1274.1	DOF3.6	AT3G18450.1	586	606	-	15.1515	3.37e-06	0.00434	TCTTCTTTCTATTTTTTTGTA
MA1279.2	DOF1.5	AT2G37110.1	216	231	+	14.8788	3.38e-06	0.0449	cagacaaaaagtacaa
MA1353.2	AT1G72740	AT1G11380.1	1256	1266	+	16.1212	3.38e-06	0.11	ttttagggttt
MA0555.2	SVP	AT3G18450.1	1147	1162	-	15.2195	3.38e-06	0.0695	TAACCAAAAGAGGCAA
MA1352.1	TRP1	AT2G40935.2	1592	1612	-	5.77143	3.41e-06	0.0387	AGAGTAAACTTTAAACCCAAG
MA1352.1	TRP1	AT2G40935.3	1729	1749	-	5.77143	3.41e-06	0.0387	AGAGTAAACTTTAAACCCAAG
MA1352.1	TRP1	AT2G40935.1	1729	1749	-	5.77143	3.41e-06	0.0387	AGAGTAAACTTTAAACCCAAG
MA1012.1	AGL27	AT1G11380.1	715	728	+	15.5526	3.41e-06	0.0673	ttttcttttttggt
MA1195.2	AT5G56840	AT2G40935.3	117	130	+	15.3788	3.43e-06	0.0503	agcattatccattt
MA1195.2	AT5G56840	AT2G40935.1	117	130	+	15.3788	3.43e-06	0.0503	agcattatccattt
MA1274.1	DOF3.6	AT1G49030.1	1931	1951	-	15.1212	3.45e-06	0.00438	TAACCTTTTCCTTCTCTTTTT
MA1277.2	DOF1.7	AT1G11380.1	714	724	-	14.1515	3.45e-06	0.0938	AAAAAGAAAAA
MA1277.2	DOF1.7	AT5G35525.1	1250	1260	+	14.1515	3.45e-06	0.0938	aaaaagaaaaa
MA1354.1	AT4G12670	AT5G51400.1	795	823	-	-3.57303	3.45e-06	0.0473	CTAACCCCAAAGCCAAAGATTATCATTCC
MA2035.2	NAC075	AT1G49030.1	150	169	+	15.0909	3.47e-06	0.167	gtatcttgctgtccaagtta
MA1354.1	AT4G12670	AT1G49030.1	1293	1321	+	-3.59551	3.47e-06	0.0473	ctaaactttaaataatagattttaactcc
MA1188.1	At3g11280	AT1G58320.1	1743	1756	-	14.8939	3.48e-06	0.253	AATCTTATCTTTTA
MA1754.2	ERF073	AT2G37110.1	607	617	-	15.541	3.49e-06	0.375	CTCCGCCGCAG
MA1157.2	NUC	AT1G58320.1	48	59	-	15.6364	3.52e-06	0.0774	TTTTGTCATTTT
MA1341.2	BZIP53	AT1G11380.1	1779	1791	+	15.0758	3.52e-06	0.189	atcttacgtggca
MA1267.2	DOF5.8	AT1G68610.1	627	645	-	15.1061	3.52e-06	0.0158	TCCATTTTCTCTACTTTTT
MA1416.1	RAMOSA1	AT3G10980.1	1987	2000	+	13.9	3.52e-06	0.021	aatagagagagata
MA1278.2	DOF3.4	AT1G49030.1	787	803	-	14.6515	3.54e-06	0.0186	TTTTTTCCCAACTTTTT
MA1371.2	IDD4	AT4G35920.1	617	631	+	14.9697	3.55e-06	0.0396	ataaaaagacaacaa
MA1371.2	IDD4	AT4G35920.2	617	631	+	14.9697	3.55e-06	0.0396	ataaaaagacaacaa
MA1371.2	IDD4	AT4G35920.3	617	631	+	14.9697	3.55e-06	0.0396	ataaaaagacaacaa
MA2396.1	IDD1	AT1G58320.1	48	59	-	15.5574	3.57e-06	0.0905	TTTTGTCATTTT
MA1157.2	NUC	AT5G05350.1	193	204	+	15.5455	3.58e-06	0.0774	gtttgtcgtctt
MA1747.2	DOF4.3	AT2G37110.1	1103	1115	-	16.2131	3.58e-06	0.19	GAAAGGAGCTTTA
MA1356.1	TRP2	AT2G40935.2	1593	1613	-	8.80303	3.59e-06	0.043	AAGAGTAAACTTTAAACCCAA
MA1356.1	TRP2	AT2G40935.1	1730	1750	-	8.80303	3.59e-06	0.043	AAGAGTAAACTTTAAACCCAA
MA1356.1	TRP2	AT2G40935.3	1730	1750	-	8.80303	3.59e-06	0.043	AAGAGTAAACTTTAAACCCAA
MA0584.2	2025-09-01	AT1G14880.1	964	976	+	14.9213	3.59e-06	0.104	ccatatatagtat
MA0584.2	2025-09-01	AT1G14880.1	1016	1028	+	14.9213	3.59e-06	0.104	ccatatatagtat
MA1281.2	DOF5.1	AT3G18470.1	139	157	+	15.1515	3.6e-06	0.00961	taaaaggtgaaacaaaaaa
MA1267.2	DOF5.8	AT1G68610.1	1712	1730	-	15.0758	3.61e-06	0.0158	TTCTTTTTTTTTCGTTTTT
MA1373.1	GAF1	AT1G58320.1	1358	1372	+	14.8049	3.62e-06	0.0548	tagaagaagaaaaaa
MA1385.2	AT2G40260	AT1G14870.1	1491	1500	-	14	3.64e-06	0.16	AACATTCTTT
MA2104.1	IDD11	AT5G51400.1	1113	1124	-	15.4426	3.65e-06	0.0755	AAAAAGACAAAG
MA1268.2	CDF5	AT4G35920.3	842	862	-	15.0455	3.67e-06	0.0134	GTGACTTTTCTGTTTTTATTT
MA1268.2	CDF5	AT4G35920.2	842	862	-	15.0455	3.67e-06	0.0134	GTGACTTTTCTGTTTTTATTT
MA1268.2	CDF5	AT4G35920.1	842	862	-	15.0455	3.67e-06	0.0134	GTGACTTTTCTGTTTTTATTT
MA1157.2	NUC	AT5G51400.1	1113	1124	+	15.5303	3.69e-06	0.0774	ctttgtcttttt
MA0548.3	AGL15	AT1G11380.1	1442	1457	-	15.0606	3.69e-06	0.0617	TTTCCGTTTTAAGATA
MA1274.1	DOF3.6	AT3G10980.1	1049	1069	-	15.0303	3.69e-06	0.00462	GTTTTTTTTTTTTTTTTGTGT
MA1371.2	IDD4	AT3G18460.1	1691	1705	-	14.8788	3.72e-06	0.0396	AAAAAAAAACAAAAA
MA1734.1	AT1G19040	AT1G49030.1	151	166	-	15.6066	3.73e-06	0.197	CTTGGACAGCAAGATA
MA1281.2	DOF5.1	AT1G68610.1	1315	1333	+	15.1061	3.73e-06	0.00961	aaaaagttacgtataaata
MA1403.1	BPC5	AT2G45010.1	705	734	-	-30.3171	3.77e-06	0.0118	AGAGAGATGATGAACAAGAGATATATTGAT
MA1403.1	BPC5	AT1G58320.1	1112	1141	+	-30.3293	3.78e-06	0.0118	atagatacagagacatggaaacatggacaa
MA2104.1	IDD11	AT5G05350.1	193	204	-	15.3934	3.82e-06	0.0755	AAGACGACAAAC
MA1373.1	GAF1	AT3G18450.1	1940	1954	+	14.7073	3.83e-06	0.0548	tattaaaagaaaaaa
MA0559.1	PI	AT4G35920.3	1193	1206	-	15.0455	3.88e-06	0.035	AAAAAAATGGAAAA
MA0559.1	PI	AT4G35920.1	1193	1206	-	15.0455	3.88e-06	0.035	AAAAAAATGGAAAA
MA0559.1	PI	AT4G35920.2	1193	1206	-	15.0455	3.88e-06	0.035	AAAAAAATGGAAAA
MA1222.1	ERF014	AT2G40935.2	992	1006	-	15.2424	3.89e-06	0.104	TCATATCCACCGCCT
MA1222.1	ERF014	AT2G40935.1	1129	1143	-	15.2424	3.89e-06	0.104	TCATATCCACCGCCT
MA1222.1	ERF014	AT2G40935.3	1129	1143	-	15.2424	3.89e-06	0.104	TCATATCCACCGCCT
MA1416.1	RAMOSA1	AT5G35525.1	1980	1993	-	13.6714	3.89e-06	0.0219	GAGAGAGATAGAAA
MA1274.1	DOF3.6	AT1G68610.1	1827	1847	-	14.9545	3.91e-06	0.00481	TTTGCTTTTGTTCTTTTACTG
MA1158.2	MGP	AT2G45010.2	1564	1576	-	15.1515	3.92e-06	0.06	AACAGGACAAAAA
MA1268.2	CDF5	AT5G35525.1	1663	1683	-	14.9545	3.93e-06	0.0138	AGTACTTTATTTTTTAGATTT
MA1278.2	DOF3.4	AT1G68610.1	627	643	-	14.5455	3.96e-06	0.0186	CATTTTCTCTACTTTTT
MA1278.2	DOF3.4	AT3G18450.1	1943	1959	-	14.5455	3.96e-06	0.0186	TCTCTTTTTTTCTTTTA
MA1281.2	DOF5.1	AT3G18470.1	140	158	+	15.0303	3.96e-06	0.00961	aaaaggtgaaacaaaaaag
MA0548.3	AGL15	AT2G17780.3	1530	1545	+	14.9242	3.98e-06	0.0617	cttctttttttggata
MA0548.3	AGL15	AT2G17780.2	1530	1545	+	14.9242	3.98e-06	0.0617	cttctttttttggata
MA0548.3	AGL15	AT2G17780.1	1530	1545	+	14.9242	3.98e-06	0.0617	cttctttttttggata
MA1189.2	AT5G61620	AT1G14880.1	1713	1726	-	15.0303	3.98e-06	0.0856	TAATGGATAATGTT
MA1189.2	AT5G61620	AT1G14870.1	1751	1764	-	15.0303	3.98e-06	0.0856	TAATGGATAATGTT
MA1404.1	BPC1	AT1G68630.1	954	977	-	7.74242	4.01e-06	0.015	GAGAAAGAACAAGAAAGTGAGGTT
MA1161.1	TSO1	AT1G14880.1	303	317	-	15.2778	4.02e-06	0.0665	ATAACAAAATTTGAA
MA1810.2	GLYMA-08G357600	AT1G11380.1	449	457	+	16.122	4.03e-06	0.14	atgcatgca
MA1810.2	GLYMA-08G357600	AT1G11380.1	446	454	-	16.122	4.03e-06	0.14	ATGCATGCA
MA1810.2	GLYMA-08G357600	AT5G35525.1	1347	1355	-	16.122	4.03e-06	0.14	ATGCATGCA
MA1323.2	GATA19	AT3G18470.1	489	497	-	14.8026	4.03e-06	0.351	GATCGGATT
MA1312.2	WRKY47	AT1G52200.1	1706	1714	+	15.0366	4.03e-06	0.417	cgttgactt
MA1305.2	WRKY55	AT1G52200.1	1706	1714	+	16.2727	4.03e-06	0.366	cgttgactt
MA1083.3	WRKY30	AT1G52200.1	1706	1714	-	15.7347	4.03e-06	0.372	AAGTCAACG
MA2372.1	AZF1	AT1G14880.1	728	736	-	12.5082	4.03e-06	0.427	TCACTCACA
MA1382.2	FAR1	AT1G68630.1	21	29	-	16.4394	4.06e-06	0.365	CCACGCGCC
MA1402.1	BPC6	AT2G37110.1	1361	1381	+	7.18421	4.08e-06	0.0134	cattttttttctctttctttt
MA1159.2	SGR5	AT2G37110.1	1091	1103	+	15.303	4.08e-06	0.0771	agaagagacaaat
MA1278.2	DOF3.4	AT2G37110.1	539	555	-	14.5152	4.08e-06	0.0186	TTCTGCTTCTGCTTTTG
MA1814.2	RIN	AT3G18460.1	1567	1576	+	14.568	4.09e-06	0.102	atatttttgg
MA1316.2	WRKY71	AT1G58320.1	347	356	-	15.8333	4.09e-06	0.131	AAAAGTCAAA
MA1316.2	WRKY71	AT1G52200.1	1778	1787	+	15.8333	4.09e-06	0.131	aaaagtcaaa
MA1087.3	WRKY45	AT1G52200.1	1707	1716	-	15.7143	4.09e-06	0.124	CAAAGTCAAC
MA1274.1	DOF3.6	AT1G58320.1	800	820	+	14.8939	4.1e-06	0.00496	agaactttttttttttttttt
MA2022.2	LOB	AT2G37110.1	603	615	-	14.8384	4.12e-06	0.221	CCGCCGCAGCAGA
MA1278.2	DOF3.4	AT4G35920.1	1645	1661	+	14.5	4.15e-06	0.0186	tctctttgttgcttttg
MA1278.2	DOF3.4	AT4G35920.2	1645	1661	+	14.5	4.15e-06	0.0186	tctctttgttgcttttg
MA1278.2	DOF3.4	AT4G35920.3	1645	1661	+	14.5	4.15e-06	0.0186	tctctttgttgcttttg
MA1281.2	DOF5.1	AT1G58320.1	804	822	-	14.9697	4.15e-06	0.00961	AAAAAAAAAAAAAAAAAAG
MA1281.2	DOF5.1	AT5G51400.1	1119	1137	-	14.9697	4.15e-06	0.00961	AAAAAAAAAAAAAAAAAAG
MA1330.2	ZHD6	AT3G18460.1	1561	1572	-	14.403	4.16e-06	0.102	AAATATGATTAA
MA1267.2	DOF5.8	AT1G14870.1	538	556	-	14.8939	4.18e-06	0.0174	TATTTAACTACTACTTTTT
MA1340.2	BZIP3	AT1G11380.1	1779	1791	+	15.1818	4.2e-06	0.0871	atcttacgtggca
MA1192.2	DIV1	AT1G58320.1	1746	1756	+	14.7879	4.2e-06	0.211	aagataagatt
MA1338.3	DPBF3	AT1G68630.1	90	100	+	15.4268	4.22e-06	0.453	tgccacgtggt
MA1268.2	CDF5	AT2G37110.1	1369	1389	+	14.8485	4.25e-06	0.0143	ttctctttcttttgtattttt
MA1246.2	LEP	AT2G37110.1	608	617	-	15.2121	4.25e-06	0.457	CTCCGCCGCA
MA1205.1	AGL6	AT2G17780.1	1527	1545	-	14.4697	4.26e-06	0.0615	TATCCAAAAAAAGAAGAAG
MA1205.1	AGL6	AT2G17780.3	1527	1545	-	14.4697	4.26e-06	0.0615	TATCCAAAAAAAGAAGAAG
MA1205.1	AGL6	AT2G17780.2	1527	1545	-	14.4697	4.26e-06	0.0615	TATCCAAAAAAAGAAGAAG
MA1356.1	TRP2	AT1G14880.1	1944	1964	+	8.30303	4.27e-06	0.0447	gtcacaaaaccttaaacacat
MA1403.1	BPC5	AT1G14870.1	366	395	-	-30.9146	4.27e-06	0.0122	AAAAAAACAGAACTTGAGAGAGATTGTGAA
MA1783.1	NAC005	AT1G49030.1	151	169	+	15.2951	4.27e-06	0.143	tatcttgctgtccaagtta
MA1784.1	NAC011	AT1G49030.1	150	170	+	14.0328	4.28e-06	0.208	gtatcttgctgtccaagttac
MA2033.2	NAC038	AT1G49030.1	151	169	+	14.4697	4.31e-06	0.263	tatcttgctgtccaagtta
MA1161.1	TSO1	AT1G52200.1	388	402	-	15.1667	4.34e-06	0.0665	AGTCTAAAATTTAAA
MA0554.2	SOC1	AT3G18450.1	1147	1159	+	14.9677	4.34e-06	0.0986	ttgcctcttttgg
MA1281.2	DOF5.1	AT4G35920.3	1643	1661	-	14.9091	4.35e-06	0.00961	CAAAAGCAACAAAGAGAAA
MA1281.2	DOF5.1	AT4G35920.1	1643	1661	-	14.9091	4.35e-06	0.00961	CAAAAGCAACAAAGAGAAA
MA1281.2	DOF5.1	AT4G35920.2	1643	1661	-	14.9091	4.35e-06	0.00961	CAAAAGCAACAAAGAGAAA
MA1379.1	SOL1	AT1G49030.1	1082	1096	+	15.1045	4.35e-06	0.0636	attaagattttaaat
MA1403.1	BPC5	AT5G35525.1	1965	1994	-	-31.0122	4.36e-06	0.0122	AGAGAGAGATAGAAAGATCTTAAAATAGAA
MA2006.2	NAC020	AT1G49030.1	149	169	+	14.1311	4.37e-06	0.275	agtatcttgctgtccaagtta
MA0555.2	SVP	AT1G11380.1	1442	1457	+	14.8293	4.4e-06	0.0695	tatcttaaaacggaaa
MA1160.2	IDD6	AT4G35920.1	616	631	-	14.4571	4.4e-06	0.0392	TTGTTGTCTTTTTATT
MA1160.2	IDD6	AT4G35920.3	616	631	-	14.4571	4.4e-06	0.0392	TTGTTGTCTTTTTATT
MA1160.2	IDD6	AT4G35920.2	616	631	-	14.4571	4.4e-06	0.0392	TTGTTGTCTTTTTATT
MA1270.2	DOF3.2	AT3G10980.1	1785	1800	+	14.6061	4.42e-06	0.0393	tttctttttcatcttt
MA2348.1	IDD6	AT4G35920.3	616	631	-	14.3934	4.43e-06	0.0403	TTGTTGTCTTTTTATT
MA2348.1	IDD6	AT4G35920.1	616	631	-	14.3934	4.43e-06	0.0403	TTGTTGTCTTTTTATT
MA2348.1	IDD6	AT4G35920.2	616	631	-	14.3934	4.43e-06	0.0403	TTGTTGTCTTTTTATT
MA1830.2	Zm00001d015407	AT5G35525.1	387	402	-	14.672	4.43e-06	0.129	AAAGAATATTTTCTTC
MA1666.3	HSFB2B	AT4G35920.3	1077	1087	-	15.2294	4.45e-06	0.108	AGAAGATTCTA
MA1666.3	HSFB2B	AT4G35920.2	1077	1087	-	15.2294	4.45e-06	0.108	AGAAGATTCTA
MA1666.3	HSFB2B	AT4G35920.1	1077	1087	-	15.2294	4.45e-06	0.108	AGAAGATTCTA
MA1666.3	HSFB2B	AT5G05350.1	1846	1856	-	15.2294	4.45e-06	0.108	AGAAGATTCTA
MA1354.1	AT4G12670	AT5G05350.1	1144	1172	+	-4.5618	4.46e-06	0.0521	ctaaactctaaaccacacatcgtagtagt
MA1267.2	DOF5.8	AT5G51400.1	585	603	+	14.803	4.49e-06	0.0178	attttatttttgtcttttg
MA1186.2	YAB4	AT1G58320.1	1746	1756	-	14.6667	4.49e-06	0.216	AATCTTATCTT
MA1404.1	BPC1	AT1G68610.1	1706	1729	+	7.42424	4.5e-06	0.0162	aagaaaaaaaacgaaaaaaaaaga
MA2344.1	REV	AT5G35525.1	1617	1630	+	14.7083	4.53e-06	0.0316	aataattatcatta
MA1403.1	BPC5	AT4G35920.1	1296	1325	-	-31.2317	4.55e-06	0.0122	AAAAATGGAGAGAGAGAGAGGAAACAATAT
MA1403.1	BPC5	AT4G35920.2	1296	1325	-	-31.2317	4.55e-06	0.0122	AAAAATGGAGAGAGAGAGAGGAAACAATAT
MA1403.1	BPC5	AT4G35920.3	1296	1325	-	-31.2317	4.55e-06	0.0122	AAAAATGGAGAGAGAGAGAGGAAACAATAT
MA1274.1	DOF3.6	AT3G18450.1	1285	1305	+	14.7424	4.59e-06	0.00546	ttttttttttttttttgctaa
MA1199.1	AGL16	AT2G37110.1	280	294	+	14.9848	4.61e-06	0.202	tttcctcttatagaa
MA1304.2	WRKY59	AT1G49030.1	1391	1400	+	14.5263	4.63e-06	0.153	ataagtcaaa
MA1274.1	DOF3.6	AT1G11380.1	709	729	+	14.7273	4.64e-06	0.00546	atgactttttcttttttggtc
MA1162.1	TCX2	AT5G51400.1	1666	1680	+	15.0448	4.64e-06	0.0815	aactaaaatttgaat
MA1403.1	BPC5	AT5G51400.1	49	78	+	-31.3537	4.66e-06	0.0122	cgaaacagagatggtgacagacacagagac
MA1268.2	CDF5	AT1G14880.1	172	192	+	14.7121	4.69e-06	0.0149	agctctttttatttcttctct
MA1373.1	GAF1	AT5G35525.1	1247	1261	+	14.2683	4.71e-06	0.0548	aaaaaaaagaaaaaa
MA1160.2	IDD6	AT5G51400.1	591	606	+	14.3286	4.71e-06	0.0392	tttttgtcttttggta
MA1204.1	AGL13	AT2G17780.1	1528	1545	-	14.0143	4.72e-06	0.085	TATCCAAAAAAAGAAGAA
MA1204.1	AGL13	AT2G17780.3	1528	1545	-	14.0143	4.72e-06	0.085	TATCCAAAAAAAGAAGAA
MA1204.1	AGL13	AT2G17780.2	1528	1545	-	14.0143	4.72e-06	0.085	TATCCAAAAAAAGAAGAA
MA2348.1	IDD6	AT5G51400.1	591	606	+	14.2623	4.73e-06	0.0403	tttttgtcttttggta
MA1268.2	CDF5	AT2G37110.1	1918	1938	+	14.697	4.75e-06	0.0149	tcttctttactttttcttctt
MA1270.2	DOF3.2	AT2G45010.2	1943	1958	+	14.5303	4.79e-06	0.0393	ctgctttttctgtttt
MA1328.1	ZHD9	AT1G68630.1	632	646	-	14.791	4.81e-06	0.0955	ATTAAAAGTTAATCA
MA1380.1	TCX6	AT1G14870.1	711	725	+	15.0597	4.81e-06	0.0561	ttttgaaattattaa
MA1161.1	TSO1	AT5G05350.1	882	896	-	15	4.82e-06	0.0665	GTATTCAAATTCAAA
MA2396.1	IDD1	AT5G51400.1	1113	1124	+	15.1311	4.86e-06	0.0905	ctttgtcttttt
MA1156.2	JKD	AT5G05350.1	193	204	+	14.9394	4.86e-06	0.0663	gtttgtcgtctt
MA1204.1	AGL13	AT1G11380.1	714	731	-	13.9429	4.88e-06	0.085	TTGACCAAAAAAGAAAAA
MA1189.2	AT5G61620	AT1G11380.1	1067	1080	-	14.803	4.9e-06	0.0856	GATTGGATAAGAAA
MA2032.2	TRB1	AT3G18460.1	152	160	+	15.5285	4.91e-06	0.0839	aaaccctaa
MA2032.2	TRB1	AT2G40935.2	1008	1016	+	15.5285	4.91e-06	0.0839	aaaccctaa
MA2032.2	TRB1	AT2G40935.1	1145	1153	+	15.5285	4.91e-06	0.0839	aaaccctaa
MA2032.2	TRB1	AT2G40935.3	1145	1153	+	15.5285	4.91e-06	0.0839	aaaccctaa
MA2032.2	TRB1	AT1G11380.1	1258	1266	-	15.5285	4.91e-06	0.0839	AAACCCTAA
MA2032.2	TRB1	AT3G18470.1	1902	1910	+	15.5285	4.91e-06	0.0839	aaaccctaa
MA1681.2	SRM1	AT5G51400.1	286	294	+	15.0204	4.91e-06	0.457	agataaggt
MA0563.2	2025-09-03	AT2G17780.2	1533	1542	+	14.4342	4.91e-06	0.0885	ctttttttgg
MA0563.2	2025-09-03	AT2G17780.3	1533	1542	+	14.4342	4.91e-06	0.0885	ctttttttgg
MA0563.2	2025-09-03	AT2G17780.1	1533	1542	+	14.4342	4.91e-06	0.0885	ctttttttgg
MA0563.2	2025-09-03	AT1G68630.1	1807	1816	-	14.4342	4.91e-06	0.0885	CTTTTTTTGG
MA1298.2	WRKY29	AT1G52200.1	1707	1715	-	15.9242	4.91e-06	0.366	AAAGTCAAC
MA1415.2	REF6	AT2G17780.3	1797	1805	-	15.9268	4.91e-06	0.159	AAAACAGAG
MA1415.2	REF6	AT2G17780.1	1797	1805	-	15.9268	4.91e-06	0.159	AAAACAGAG
MA1415.2	REF6	AT2G17780.2	1797	1805	-	15.9268	4.91e-06	0.159	AAAACAGAG
MA1746.1	BZIP69	AT2G45010.1	572	582	+	15.1967	4.91e-06	0.3	cgacagctgga
MA1221.1	RAP2-6	AT2G37110.1	607	621	+	14.7576	4.91e-06	0.527	ctgcggcggagacac
MA1334.2	BZIP11	AT1G11380.1	1779	1791	-	14.4848	4.92e-06	0.214	TGCCACGTAAGAT
MA1267.2	DOF5.8	AT2G37110.1	1926	1944	+	14.6818	4.94e-06	0.0188	actttttcttcttctttta
MA1192.2	DIV1	AT1G11380.1	1737	1747	+	14.7121	4.94e-06	0.211	tggataagaat
MA1273.2	DOF4.2	AT5G51400.1	1114	1124	-	14.8939	4.95e-06	0.167	AAAAAGACAAA
MA2029.2	MYB88	AT1G68630.1	19	27	-	15.1316	4.95e-06	0.532	ACGCGCCTC
MA1268.2	CDF5	AT5G51400.1	1109	1129	+	14.6364	4.96e-06	0.0151	acaactttgtctttttttttt
MA1402.1	BPC6	AT5G05350.1	700	720	-	6.59211	4.96e-06	0.0157	CTCGATTTCTTTCTTTCACCA
MA0555.2	SVP	AT2G17780.3	1530	1545	-	14.6463	4.98e-06	0.0695	TATCCAAAAAAAGAAG
MA0555.2	SVP	AT2G17780.1	1530	1545	-	14.6463	4.98e-06	0.0695	TATCCAAAAAAAGAAG
MA0555.2	SVP	AT2G17780.2	1530	1545	-	14.6463	4.98e-06	0.0695	TATCCAAAAAAAGAAG
MA1404.1	BPC1	AT2G37110.1	1909	1932	-	7.13636	5e-06	0.0168	AAAAAGTAAAGAAGAAGAAAGAGA
MA1404.1	BPC1	AT5G35525.1	1972	1995	-	7.12121	5.02e-06	0.0168	GAGAGAGAGATAGAAAGATCTTAA
MA0082.2	squamosa	AT1G52200.1	1179	1191	+	14.3333	5.06e-06	0.0828	acaattatggtaa
MA1274.1	DOF3.6	AT1G58320.1	801	821	+	14.6061	5.07e-06	0.00586	gaacttttttttttttttttt
MA1247.2	ERF087	AT2G37110.1	608	617	+	15.2424	5.1e-06	0.548	tgcggcggag
MA1281.2	DOF5.1	AT5G51400.1	1118	1136	-	14.697	5.11e-06	0.011	AAAAAAAAAAAAAAAAAGA
MA1379.1	SOL1	AT1G14880.1	302	316	-	14.8358	5.11e-06	0.0636	TAACAAAATTTGAAA
MA1344.2	BZIP28	AT2G17780.2	1408	1417	+	15.3636	5.12e-06	0.175	cgacgtggca
MA1344.2	BZIP28	AT2G17780.3	1408	1417	+	15.3636	5.12e-06	0.175	cgacgtggca
MA1344.2	BZIP28	AT2G17780.1	1408	1417	+	15.3636	5.12e-06	0.175	cgacgtggca
MA1403.1	BPC5	AT2G40935.2	1855	1884	+	-31.8537	5.13e-06	0.0129	agaattaggatgaaagagaagaagggtcat
MA1403.1	BPC5	AT1G11380.1	294	323	+	-31.8902	5.17e-06	0.0129	aggaagtgtaactgaagaagagagaatgag
MA1274.1	DOF3.6	AT5G35525.1	1081	1101	+	14.5606	5.25e-06	0.00586	attatttttatttttattttt
MA1380.1	TCX6	AT1G14880.1	678	692	+	14.9104	5.26e-06	0.0561	ttttaaaaatttatt
MA1161.1	TSO1	AT1G49030.1	1081	1095	+	14.8333	5.27e-06	0.0665	aattaagattttaaa
MA1380.1	TCX6	AT1G14880.1	302	316	+	14.8955	5.31e-06	0.0561	tttcaaattttgtta
MA1345.2	BZIP48	AT1G11380.1	1779	1790	-	13.8939	5.33e-06	0.191	GCCACGTAAGAT
MA1205.1	AGL6	AT1G11380.1	713	731	-	14.0455	5.35e-06	0.0643	TTGACCAAAAAAGAAAAAG
MA1274.1	DOF3.6	AT4G35920.2	1636	1656	+	14.5303	5.36e-06	0.00586	ctctctttttctctttgttgc
MA1274.1	DOF3.6	AT4G35920.1	1636	1656	+	14.5303	5.36e-06	0.00586	ctctctttttctctttgttgc
MA1274.1	DOF3.6	AT4G35920.3	1636	1656	+	14.5303	5.36e-06	0.00586	ctctctttttctctttgttgc
MA1340.2	BZIP3	AT2G45010.2	1064	1076	+	14.7273	5.36e-06	0.0871	cgacgacgtggcg
MA1340.2	BZIP3	AT2G45010.1	1801	1813	+	14.7273	5.36e-06	0.0871	cgacgacgtggcg
MA1274.1	DOF3.6	AT1G68630.1	1379	1399	+	14.5152	5.42e-06	0.00586	ttttttttttctaattttttc
MA1402.1	BPC6	AT2G37110.1	1359	1379	+	6.31579	5.43e-06	0.0166	tacattttttttctctttctt
MA1672.2	GBF2	AT1G68630.1	90	98	-	15.3262	5.43e-06	0.146	CACGTGGCA
MA1268.2	CDF5	AT1G68610.1	1827	1847	-	14.5	5.47e-06	0.0161	TTTGCTTTTGTTCTTTTACTG
MA1404.1	BPC1	AT2G45010.1	726	749	-	6.87879	5.48e-06	0.0177	AAAAGAGTGCGACTGAGAGAGATG
MA1747.2	DOF4.3	AT2G37110.1	1904	1916	-	15.3115	5.49e-06	0.19	GAAAGAGACTTTA
MA1158.2	MGP	AT5G51400.1	1112	1124	-	14.5606	5.52e-06	0.06	AAAAAGACAAAGT
MA1328.1	ZHD9	AT3G18460.1	158	172	-	14.6716	5.53e-06	0.0955	TAAATCAATTAATTA
MA1328.1	ZHD9	AT3G18470.1	1908	1922	-	14.6716	5.53e-06	0.0955	TAAATCAATTAATTA
MA0578.1	SPL8	AT1G52200.1	32	47	+	14.1011	5.56e-06	0.13	atctacgtaccattta
MA2396.1	IDD1	AT5G51400.1	592	603	+	14.7541	5.57e-06	0.0905	ttttgtcttttg
MA1746.1	BZIP69	AT2G45010.1	573	583	-	14.8033	5.59e-06	0.3	TTCCAGCTGTC
MA0584.2	2025-09-01	AT3G18450.1	867	879	+	14.5281	5.6e-06	0.122	ccaatattggtaa
MA1274.1	DOF3.6	AT1G58320.1	802	822	+	14.4697	5.61e-06	0.00593	aactttttttttttttttttt
MA2344.1	REV	AT3G10980.1	858	871	+	14.3889	5.63e-06	0.0359	aataattattattg
MA1340.2	BZIP3	AT2G17780.1	1405	1417	+	14.6212	5.68e-06	0.0871	ctccgacgtggca
MA1340.2	BZIP3	AT2G17780.3	1405	1417	+	14.6212	5.68e-06	0.0871	ctccgacgtggca
MA1340.2	BZIP3	AT2G17780.2	1405	1417	+	14.6212	5.68e-06	0.0871	ctccgacgtggca
MA1186.2	YAB4	AT1G11380.1	1737	1747	-	14.5	5.68e-06	0.216	ATTCTTATCCA
MA2396.1	IDD1	AT5G05350.1	193	204	+	14.7049	5.7e-06	0.0905	gtttgtcgtctt
MA1281.2	DOF5.1	AT5G05350.1	1420	1438	+	14.5455	5.73e-06	0.012	ataaagaaaatgaaaaagc
MA1193.2	AT2G38090	AT1G11380.1	1067	1079	-	14.7683	5.73e-06	0.234	ATTGGATAAGAAA
MA1274.1	DOF3.6	AT1G68610.1	1599	1619	+	14.4394	5.73e-06	0.00593	gtttttttttgtttttgtttc
MA2422.1	OsbZIP42	AT2G17780.2	1408	1417	-	14.3496	5.73e-06	0.205	TGCCACGTCG
MA2422.1	OsbZIP42	AT2G17780.3	1408	1417	-	14.3496	5.73e-06	0.205	TGCCACGTCG
MA2422.1	OsbZIP42	AT2G17780.1	1408	1417	-	14.3496	5.73e-06	0.205	TGCCACGTCG
MA0559.1	PI	AT1G58320.1	1357	1370	+	14.5455	5.77e-06	0.0477	ctagaagaagaaaa
MA1158.2	MGP	AT1G58320.1	48	60	+	14.5	5.78e-06	0.06	aaaatgacaaaac
MA0938.3	NAC058	AT1G49030.1	151	169	-	13.9032	5.78e-06	0.291	TAACTTGGACAGCAAGATA
MA0940.1	AP1	AT4G35920.3	1194	1206	-	14.1746	5.79e-06	0.0356	AAAAAAATGGAAA
MA0940.1	AP1	AT4G35920.1	1194	1206	-	14.1746	5.79e-06	0.0356	AAAAAAATGGAAA
MA0940.1	AP1	AT4G35920.2	1194	1206	-	14.1746	5.79e-06	0.0356	AAAAAAATGGAAA
MA1274.1	DOF3.6	AT3G10980.1	1052	1072	-	14.4242	5.79e-06	0.00593	ATAGTTTTTTTTTTTTTTTTG
MA1274.1	DOF3.6	AT2G37110.1	1373	1393	+	14.4242	5.79e-06	0.00593	ctttcttttgtattttttcga
MA1270.2	DOF3.2	AT3G18450.1	1944	1959	-	14.3333	5.81e-06	0.0433	TCTCTTTTTTTCTTTT
MA1274.1	DOF3.6	AT1G49030.1	909	929	+	14.4091	5.86e-06	0.00593	tcaactttttaacttcttgca
MA2033.2	NAC038	AT1G49030.1	151	169	-	13.8788	5.88e-06	0.263	TAACTTGGACAGCAAGATA
MA1158.2	MGP	AT4G35920.2	619	631	+	14.4697	5.92e-06	0.06	aaaaagacaacaa
MA1158.2	MGP	AT4G35920.3	619	631	+	14.4697	5.92e-06	0.06	aaaaagacaacaa
MA1158.2	MGP	AT4G35920.1	619	631	+	14.4697	5.92e-06	0.06	aaaaagacaacaa
MA0938.3	NAC058	AT1G49030.1	151	169	+	13.8548	5.93e-06	0.291	tatcttgctgtccaagtta
MA0968.3	BZIP68	AT2G45010.2	1067	1076	-	15.0455	5.94e-06	0.106	CGCCACGTCG
MA0968.3	BZIP68	AT2G45010.1	1804	1813	-	15.0455	5.94e-06	0.106	CGCCACGTCG
MA2006.2	NAC020	AT1G49030.1	151	171	-	13.5246	5.95e-06	0.275	AGTAACTTGGACAGCAAGATA
MA1222.1	ERF014	AT2G37110.1	741	755	-	14.5758	5.95e-06	0.128	CCACCCGCACCGACG
MA1403.1	BPC5	AT5G51400.1	53	82	+	-32.7073	5.96e-06	0.0135	acagagatggtgacagacacagagaccgtg
MA1279.2	DOF1.5	AT3G18450.1	1365	1380	+	14.303	5.97e-06	0.0684	aaaaaaaaaagaaaca
MA1813.2	EIL4	AT1G68630.1	400	408	-	14.6515	5.98e-06	0.262	TACAATGAA
MA1813.2	EIL4	AT5G51400.1	542	550	-	14.6515	5.98e-06	0.262	TACAATGAA
MA1397.2	AT1G74840	AT2G40935.3	121	129	-	14.4697	5.98e-06	0.111	AATGGATAA
MA1397.2	AT1G74840	AT2G40935.1	121	129	-	14.4697	5.98e-06	0.111	AATGGATAA
MA1397.2	AT1G74840	AT1G14880.1	1717	1725	-	14.4697	5.98e-06	0.111	AATGGATAA
MA1397.2	AT1G74840	AT5G35525.1	1754	1762	-	14.4697	5.98e-06	0.111	AATGGATAA
MA1397.2	AT1G74840	AT1G14870.1	1755	1763	-	14.4697	5.98e-06	0.111	AATGGATAA
MA1213.3	ZHD3	AT1G68610.1	512	520	+	15.9783	5.98e-06	0.429	caattattg
MA1406.2	ATHB-4	AT1G14880.1	1155	1163	-	14.2283	5.98e-06	0.501	TAATCATTG
MA1215.2	ATHB-53	AT1G68610.1	512	520	-	15.8657	5.98e-06	0.253	CAATAATTG
MA1210.3	HAT22	AT1G68610.1	512	520	-	15.8661	5.98e-06	0.405	CAATAATTG
MA0008.4	HAT5	AT1G68610.1	512	520	-	16.1688	5.98e-06	0.392	CAATAATTG
MA1317.2	WRKY50	AT1G58320.1	348	356	+	16.4545	5.98e-06	0.208	ttgactttt
MA1317.2	WRKY50	AT1G52200.1	1778	1786	-	16.4545	5.98e-06	0.208	TTGACTTTT
MA1403.1	BPC5	AT4G35920.2	975	1004	+	-32.7317	5.99e-06	0.0135	ggtgtgggagaaagaaagctaatgagagaa
MA1403.1	BPC5	AT4G35920.3	975	1004	+	-32.7317	5.99e-06	0.0135	ggtgtgggagaaagaaagctaatgagagaa
MA1403.1	BPC5	AT4G35920.1	975	1004	+	-32.7317	5.99e-06	0.0135	ggtgtgggagaaagaaagctaatgagagaa
MA0940.1	AP1	AT1G58320.1	197	209	+	14.0952	5.99e-06	0.0356	ataaataaagaaa
MA1157.2	NUC	AT2G45010.2	1565	1576	+	14.697	5.99e-06	0.0977	ttttgtcctgtt
MA1400.2	AT1G19000	AT5G51400.1	407	419	+	14.8636	6e-06	0.0915	ttatggataaaat
MA1374.2	IDD7	AT1G11380.1	514	527	+	14.2273	6.02e-06	0.0776	ccatgacgacaaaa
MA1267.2	DOF5.8	AT5G05350.1	1964	1982	+	14.4242	6.02e-06	0.0209	tttgcttttacttcttttt
MA1159.2	SGR5	AT1G58320.1	47	59	+	14.6061	6.07e-06	0.082	caaaatgacaaaa
MA1159.2	SGR5	AT1G14880.1	1828	1840	+	14.6061	6.07e-06	0.082	agataaaacaaaa
MA1162.1	TCX2	AT5G51400.1	736	750	-	14.5672	6.11e-06	0.0815	AAACCAAATTCAAAA
MA2396.1	IDD1	AT2G45010.2	1565	1576	+	14.5902	6.11e-06	0.0905	ttttgtcctgtt
MA2369.1	ZHD14	AT4G35920.3	577	587	+	14.0323	6.11e-06	0.0704	attattcgttt
MA2369.1	ZHD14	AT4G35920.2	577	587	+	14.0323	6.11e-06	0.0704	attattcgttt
MA2369.1	ZHD14	AT4G35920.1	577	587	+	14.0323	6.11e-06	0.0704	attattcgttt
MA1274.1	DOF3.6	AT5G51400.1	1930	1950	-	14.3485	6.12e-06	0.00602	CTATTTTTTTTTTTTTTGGTT
MA1371.2	IDD4	AT1G14870.1	1225	1239	+	13.9091	6.12e-06	0.0442	acaaaaaaacaaaga
MA1281.2	DOF5.1	AT1G68630.1	1379	1397	-	14.4545	6.13e-06	0.0125	AAAAATTAGAAAAAAAAAA
MA1373.1	GAF1	AT1G11380.1	513	527	+	13.7195	6.13e-06	0.0548	tccatgacgacaaaa
MA1162.1	TCX2	AT1G52200.1	948	962	+	14.5522	6.15e-06	0.0815	atacaaattttaaat
MA1267.2	DOF5.8	AT2G37110.1	221	239	-	14.3939	6.16e-06	0.0209	TTAACATTTTGTACTTTTT
MA1380.1	TCX6	AT5G05350.1	881	895	+	14.6716	6.16e-06	0.0561	atttgaatttgaata
MA1274.1	DOF3.6	AT1G14870.1	1238	1258	-	14.3333	6.19e-06	0.00602	ATCTCTTTTTTAGTTTTATTC
MA1208.2	GT-2	AT1G58320.1	1481	1491	+	14.0455	6.2e-06	0.29	ctttttaccgt
MA1266.2	RAP2-11	AT4G35920.2	1401	1411	+	14.5455	6.2e-06	0.222	ttgtcgccggc
MA1266.2	RAP2-11	AT4G35920.3	1401	1411	+	14.5455	6.2e-06	0.222	ttgtcgccggc
MA1266.2	RAP2-11	AT4G35920.1	1401	1411	+	14.5455	6.2e-06	0.222	ttgtcgccggc
MA1354.1	AT4G12670	AT3G18470.1	465	493	+	-5.86517	6.21e-06	0.0635	taaagcaataaactgaaatttctcaatcc
MA1156.2	JKD	AT2G45010.2	1565	1576	+	14.5606	6.23e-06	0.0663	ttttgtcctgtt
MA2371.1	MYB31	AT1G49030.1	511	525	-	14.4426	6.24e-06	0.302	TACCTACTACCTACT
MA1738.1	ATMYB31	AT1G49030.1	511	525	-	14.4426	6.24e-06	0.298	TACCTACTACCTACT
MA1161.1	TSO1	AT5G35525.1	1627	1641	+	14.5694	6.24e-06	0.0676	attataaaattttaa
MA1274.1	DOF3.6	AT5G51400.1	1124	1144	+	14.3182	6.26e-06	0.00602	tttttttttttttttttgccg
MA1162.1	TCX2	AT1G52200.1	387	401	-	14.5075	6.29e-06	0.0815	GTCTAAAATTTAAAC
MA1267.2	DOF5.8	AT3G10980.1	1775	1793	+	14.3636	6.31e-06	0.0209	tttgattccttttcttttt
MA1278.2	DOF3.4	AT1G49030.1	1931	1947	-	14.0909	6.31e-06	0.027	CTTTTCCTTCTCTTTTT
MA1274.1	DOF3.6	AT2G40935.2	1605	1625	+	14.2879	6.39e-06	0.00602	tttactcttttatctcgtttt
MA1274.1	DOF3.6	AT2G40935.3	1742	1762	+	14.2879	6.39e-06	0.00602	tttactcttttatctcgtttt
MA1274.1	DOF3.6	AT2G40935.1	1742	1762	+	14.2879	6.39e-06	0.00602	tttactcttttatctcgtttt
MA1371.2	IDD4	AT4G35920.1	1009	1023	+	13.8182	6.41e-06	0.0442	ataaatcgacaaaaa
MA1371.2	IDD4	AT4G35920.3	1009	1023	+	13.8182	6.41e-06	0.0442	ataaatcgacaaaaa
MA1371.2	IDD4	AT4G35920.2	1009	1023	+	13.8182	6.41e-06	0.0442	ataaatcgacaaaaa
MA1349.2	BZIP16	AT2G45010.2	1067	1076	+	15.0152	6.44e-06	0.115	cgacgtggcg
MA1349.2	BZIP16	AT2G45010.1	1804	1813	+	15.0152	6.44e-06	0.115	cgacgtggcg
MA1273.2	DOF4.2	AT1G11380.1	966	976	+	14.6364	6.44e-06	0.167	aaaaaggtaac
MA1267.2	DOF5.8	AT5G51400.1	1927	1945	-	14.3333	6.45e-06	0.0209	TTTTTTTTTTTTGGTTTTA
MA1371.2	IDD4	AT5G35525.1	298	312	+	13.803	6.46e-06	0.0442	agaaaaaaacaaatt
MA2423.1	OsbZIP69	AT1G14880.1	439	450	-	13.8061	6.5e-06	0.0997	TCTGACGTGGAA
MA1374.2	IDD7	AT5G51400.1	592	605	-	14.0758	6.5e-06	0.0776	ACCAAAAGACAAAA
MA1403.1	BPC5	AT1G58320.1	1110	1139	+	-33.2439	6.52e-06	0.0144	agatagatacagagacatggaaacatggac
MA1270.2	DOF3.2	AT1G49030.1	1570	1585	+	14.2121	6.52e-06	0.0433	atcctttttgttttat
MA1274.1	DOF3.6	AT5G35525.1	1093	1113	+	14.2576	6.53e-06	0.00608	tttatttttgattattttctt
MA0548.3	AGL15	AT1G11380.1	716	731	+	14.0455	6.55e-06	0.0617	tttcttttttggtcaa
MA1328.1	ZHD9	AT1G52200.1	1151	1165	+	14.5224	6.55e-06	0.0955	tatatatcttaatta
MA1743.2	BZIP2	AT2G17780.2	1405	1417	+	14.1148	6.56e-06	0.141	ctccgacgtggca
MA1743.2	BZIP2	AT2G17780.3	1405	1417	+	14.1148	6.56e-06	0.141	ctccgacgtggca
MA1743.2	BZIP2	AT2G17780.1	1405	1417	+	14.1148	6.56e-06	0.141	ctccgacgtggca
MA1380.1	TCX6	AT3G18460.1	1047	1061	+	14.5672	6.56e-06	0.0561	ttttaaattcttttt
MA0940.1	AP1	AT5G51400.1	1932	1944	+	13.9603	6.57e-06	0.0356	ccaaaaaaaaaaa
MA1269.2	DOF4.5	AT3G18450.1	1370	1382	+	14.2424	6.59e-06	0.185	aaaaagaaacatt
MA1279.2	DOF1.5	AT3G18470.1	1712	1727	+	14.197	6.6e-06	0.0684	ttaacaaaaagtgcaa
MA1812.2	ASR1	AT1G49030.1	747	755	-	15.1316	6.62e-06	0.356	AGGCCCAAA
MA1812.2	ASR1	AT5G05350.1	1014	1022	-	15.1316	6.62e-06	0.356	AGGCCCAAA
MA1369.2	HDG1	AT3G18450.1	904	913	-	14.9104	6.63e-06	0.238	TAATTAATGA
MA1369.2	HDG1	AT5G51400.1	1810	1819	+	14.9104	6.63e-06	0.238	taattaatga
MA1380.1	TCX6	AT1G52200.1	948	962	-	14.5522	6.63e-06	0.0561	ATTTAAAATTTGTAT
MA1404.1	BPC1	AT1G68630.1	956	979	-	6.33333	6.66e-06	0.0181	TGGAGAAAGAACAAGAAAGTGAGG
MA1403.1	BPC5	AT5G51400.1	29	58	+	-33.4146	6.7e-06	0.0145	aaagatatcgtgatcgagaccgaaacagag
MA1268.2	CDF5	AT5G35525.1	1252	1272	-	14.2121	6.7e-06	0.0173	ATTTCTCTTTTTTTTTTCTTT
MA1204.1	AGL13	AT3G18460.1	1358	1375	+	13.2429	6.72e-06	0.085	tttccacatatagaatat
MA0563.2	2025-09-03	AT3G18450.1	1150	1159	+	14.0132	6.72e-06	0.101	cctcttttgg
MA1404.1	BPC1	AT4G35920.2	1307	1330	-	6.30303	6.74e-06	0.0181	ATTAAAAAAATGGAGAGAGAGAGA
MA1404.1	BPC1	AT4G35920.3	1307	1330	-	6.30303	6.74e-06	0.0181	ATTAAAAAAATGGAGAGAGAGAGA
MA1404.1	BPC1	AT4G35920.1	1307	1330	-	6.30303	6.74e-06	0.0181	ATTAAAAAAATGGAGAGAGAGAGA
MA1156.2	JKD	AT4G35920.2	1011	1022	-	14.4242	6.75e-06	0.0663	TTTTGTCGATTT
MA1156.2	JKD	AT4G35920.1	1011	1022	-	14.4242	6.75e-06	0.0663	TTTTGTCGATTT
MA1156.2	JKD	AT4G35920.3	1011	1022	-	14.4242	6.75e-06	0.0663	TTTTGTCGATTT
MA1297.2	WRKY26	AT1G11380.1	871	881	+	14.7805	6.76e-06	0.28	ataagtcaaca
MA1281.2	DOF5.1	AT1G68610.1	1703	1721	+	14.3182	6.77e-06	0.0135	caaaagaaaaaaaacgaaa
MA1268.2	CDF5	AT4G35920.2	1636	1656	+	14.197	6.77e-06	0.0173	ctctctttttctctttgttgc
MA1268.2	CDF5	AT4G35920.1	1636	1656	+	14.197	6.77e-06	0.0173	ctctctttttctctttgttgc
MA1268.2	CDF5	AT4G35920.3	1636	1656	+	14.197	6.77e-06	0.0173	ctctctttttctctttgttgc
MA1382.2	FAR1	AT2G37110.1	1273	1281	+	15.5758	6.78e-06	0.365	tcacgcgct
MA0578.1	SPL8	AT2G45010.2	1448	1463	+	13.9663	6.8e-06	0.13	agatctgtaccttaat
MA0556.2	AP3	AT2G17780.2	1530	1542	-	14.3429	6.83e-06	0.09	CCAAAAAAAGAAG
MA0556.2	AP3	AT2G17780.1	1530	1542	-	14.3429	6.83e-06	0.09	CCAAAAAAAGAAG
MA0556.2	AP3	AT2G17780.3	1530	1542	-	14.3429	6.83e-06	0.09	CCAAAAAAAGAAG
MA1404.1	BPC1	AT5G51400.1	54	77	+	6.25758	6.84e-06	0.0181	cagagatggtgacagacacagaga
MA0554.2	SOC1	AT2G17780.1	1530	1542	+	14.2742	6.87e-06	0.0986	cttctttttttgg
MA0554.2	SOC1	AT2G17780.3	1530	1542	+	14.2742	6.87e-06	0.0986	cttctttttttgg
MA0554.2	SOC1	AT2G17780.2	1530	1542	+	14.2742	6.87e-06	0.0986	cttctttttttgg
MA1404.1	BPC1	AT3G18470.1	703	726	+	6.24242	6.88e-06	0.0181	gagaggaagaagaagaagaagagg
MA0940.1	AP1	AT5G35525.1	1964	1976	-	13.9127	6.88e-06	0.0356	CTTAAAATAGAAA
MA1791.1	NAC087	AT1G49030.1	151	169	+	14.1311	6.9e-06	0.327	tatcttgctgtccaagtta
MA2041.2	MYB13	AT3G10980.1	1090	1099	-	14.3902	6.94e-06	0.543	CTACCAACCA
MA1268.2	CDF5	AT1G68610.1	1712	1732	-	14.1515	6.99e-06	0.0173	GCTTCTTTTTTTTTCGTTTTT
MA0558.2	FLC	AT1G14880.1	691	704	-	14.3429	6.99e-06	0.0921	CCACAAAAGGAAAA
MA0558.2	FLC	AT2G17780.2	1529	1542	-	14.3286	7.06e-06	0.0921	CCAAAAAAAGAAGA
MA0558.2	FLC	AT2G17780.1	1529	1542	-	14.3286	7.06e-06	0.0921	CCAAAAAAAGAAGA
MA0558.2	FLC	AT2G17780.3	1529	1542	-	14.3286	7.06e-06	0.0921	CCAAAAAAAGAAGA
MA1404.1	BPC1	AT5G51400.1	18	41	+	6.16667	7.07e-06	0.0181	tagtgatagagaaagatatcgtga
MA1814.2	RIN	AT2G17780.1	1533	1542	+	14.328	7.08e-06	0.102	ctttttttgg
MA1814.2	RIN	AT2G17780.3	1533	1542	+	14.328	7.08e-06	0.102	ctttttttgg
MA1814.2	RIN	AT2G17780.2	1533	1542	+	14.328	7.08e-06	0.102	ctttttttgg
MA1814.2	RIN	AT1G68630.1	1807	1816	-	14.328	7.08e-06	0.102	CTTTTTTTGG
MA0554.2	SOC1	AT5G35525.1	1964	1976	+	14.2258	7.1e-06	0.0986	tttctattttaag
MA0559.1	PI	AT1G58320.1	1399	1412	-	14.2424	7.14e-06	0.0529	ACAAAAAAAGATAG
MA1750.1	E2FE	AT1G11380.1	1843	1857	-	6.52459	7.15e-06	0.755	GATTTGGCGGGTAAT
MA1732.1	E2FD	AT1G11380.1	1843	1857	-	6.52459	7.15e-06	0.737	GATTTGGCGGGTAAT
MA2424.1	OsbZIP77	AT1G14880.1	439	450	+	13.623	7.15e-06	0.194	ttccacgtcaga
MA1160.2	IDD6	AT1G68610.1	1710	1725	-	13.5286	7.15e-06	0.0549	TTTTTTTCGTTTTTTT
MA1267.2	DOF5.8	AT5G05350.1	235	253	-	14.197	7.15e-06	0.0216	GTTTCTTAATTTCCTTTTT
MA1267.2	DOF5.8	AT3G10980.1	1449	1467	+	14.197	7.15e-06	0.0216	tgcttttttttttcctttt
MA2348.1	IDD6	AT1G68610.1	1710	1725	-	13.459	7.18e-06	0.0564	TTTTTTTCGTTTTTTT
MA1274.1	DOF3.6	AT3G18450.1	1737	1757	+	14.1212	7.2e-06	0.00661	actttttttttttttttttaa
MA1268.2	CDF5	AT3G18460.1	862	882	+	14.1061	7.22e-06	0.0173	gtaactttattatttttatgt
MA1268.2	CDF5	AT1G49030.1	1926	1946	-	14.1061	7.22e-06	0.0173	TTTTCCTTCTCTTTTTTTTGT
MA1753.2	ERF057	AT2G40935.2	993	1006	-	14.1148	7.22e-06	0.258	TCATATCCACCGCC
MA1753.2	ERF057	AT2G40935.3	1130	1143	-	14.1148	7.22e-06	0.258	TCATATCCACCGCC
MA1753.2	ERF057	AT2G40935.1	1130	1143	-	14.1148	7.22e-06	0.258	TCATATCCACCGCC
MA1400.2	AT1G19000	AT5G35525.1	1751	1763	-	14.6212	7.23e-06	0.0945	TAATGGATAATCT
MA1328.1	ZHD9	AT1G11380.1	569	583	-	14.4328	7.26e-06	0.0955	ATTTATTGTTAATTA
MA1401.2	RVE7	AT1G52200.1	1442	1450	-	16.3788	7.28e-06	0.187	AAAATATCT
MA1401.2	RVE7	AT1G52200.1	1515	1523	-	16.3788	7.28e-06	0.187	AAAATATCT
MA1401.2	RVE7	AT1G14870.1	1577	1585	+	16.3788	7.28e-06	0.187	aaaatatct
MA1191.2	RVE7L	AT1G52200.1	1442	1450	-	15.4697	7.28e-06	0.172	AAAATATCT
MA1191.2	RVE7L	AT1G52200.1	1515	1523	-	15.4697	7.28e-06	0.172	AAAATATCT
MA1191.2	RVE7L	AT1G14870.1	1577	1585	+	15.4697	7.28e-06	0.172	aaaatatct
MA1190.2	RVE5	AT1G52200.1	1442	1450	+	16.2121	7.28e-06	0.177	agatatttt
MA1190.2	RVE5	AT1G52200.1	1515	1523	+	16.2121	7.28e-06	0.177	agatatttt
MA1190.2	RVE5	AT1G14870.1	1577	1585	-	16.2121	7.28e-06	0.177	AGATATTTT
MA1187.2	RVE4	AT1G52200.1	1442	1450	+	16.5303	7.28e-06	0.187	agatatttt
MA1187.2	RVE4	AT1G52200.1	1515	1523	+	16.5303	7.28e-06	0.187	agatatttt
MA1187.2	RVE4	AT1G14870.1	1577	1585	-	16.5303	7.28e-06	0.187	AGATATTTT
MA1185.2	LHY	AT1G52200.1	1442	1450	+	15.8636	7.28e-06	0.196	agatatttt
MA1185.2	LHY	AT1G52200.1	1515	1523	+	15.8636	7.28e-06	0.196	agatatttt
MA1185.2	LHY	AT1G14870.1	1577	1585	-	15.8636	7.28e-06	0.196	AGATATTTT
MA1184.2	RVE1	AT1G52200.1	1442	1450	-	15.5909	7.28e-06	0.165	AAAATATCT
MA1184.2	RVE1	AT1G52200.1	1515	1523	-	15.5909	7.28e-06	0.165	AAAATATCT
MA1184.2	RVE1	AT1G14870.1	1577	1585	+	15.5909	7.28e-06	0.165	aaaatatct
MA1183.2	RVE6	AT1G52200.1	1442	1450	+	16.2273	7.28e-06	0.207	agatatttt
MA1183.2	RVE6	AT1G52200.1	1515	1523	+	16.2273	7.28e-06	0.207	agatatttt
MA1183.2	RVE6	AT1G14870.1	1577	1585	-	16.2273	7.28e-06	0.207	AGATATTTT
MA1182.2	RVE8	AT1G52200.1	1442	1450	+	16.0758	7.28e-06	0.164	agatatttt
MA1182.2	RVE8	AT1G52200.1	1515	1523	+	16.0758	7.28e-06	0.164	agatatttt
MA1182.2	RVE8	AT1G14870.1	1577	1585	-	16.0758	7.28e-06	0.164	AGATATTTT
MA1383.2	KAN2	AT3G18450.1	1755	1764	-	14.4857	7.28e-06	0.106	AATATTCTTA
MA1383.2	KAN2	AT1G14880.1	1907	1916	+	14.4857	7.28e-06	0.106	aatattctta
MA1329.3	ZHD1	AT4G35920.3	40	48	+	15.126	7.28e-06	0.101	actaattaa
MA1329.3	ZHD1	AT4G35920.2	40	48	+	15.126	7.28e-06	0.101	actaattaa
MA1329.3	ZHD1	AT4G35920.1	40	48	+	15.126	7.28e-06	0.101	actaattaa
MA1329.3	ZHD1	AT5G05350.1	952	960	-	15.126	7.28e-06	0.101	ACTAATTAA
MA2380.1	DOF4.7	AT1G68630.1	589	597	-	13.8852	7.28e-06	0.161	TAACTTTTT
MA2380.1	DOF4.7	AT3G18450.1	1117	1125	+	13.8852	7.28e-06	0.161	taacttttt
MA2380.1	DOF4.7	AT1G68610.1	1315	1323	-	13.8852	7.28e-06	0.161	TAACTTTTT
MA2380.1	DOF4.7	AT5G35525.1	1703	1711	-	13.8852	7.28e-06	0.161	TAACTTTTT
MA1046.1	NTL9	AT5G35525.1	414	422	+	16.8455	7.28e-06	0.203	ttaagtaat
MA1046.1	NTL9	AT3G18470.1	1279	1287	+	16.8455	7.28e-06	0.203	ttaagtaat
MA1046.1	NTL9	AT2G37110.1	1831	1839	+	16.8455	7.28e-06	0.203	ttaagtaat
MA1274.1	DOF3.6	AT5G35525.1	363	383	+	14.1061	7.28e-06	0.00661	ctcgttttttatctttatttt
MA2454.1	SPL8D1	AT5G05350.1	1479	1488	-	13.5269	7.32e-06	0.629	AAAGTACATA
MA1323.2	GATA19	AT3G18470.1	929	937	+	14.75	7.34e-06	0.351	gatcggatc
MA1305.2	WRKY55	AT3G18450.1	1050	1058	-	14.6818	7.34e-06	0.366	CGTTGACCT
MA1083.3	WRKY30	AT3G18450.1	1050	1058	+	15.2347	7.34e-06	0.372	aggtcaacg
MA0558.2	FLC	AT5G05350.1	148	161	-	14.2571	7.37e-06	0.0921	ACATAATTAGAAAG
MA1204.1	AGL13	AT2G37110.1	278	295	-	13.0286	7.39e-06	0.085	TTTCTATAAGAGGAAATC
MA1026.3	ATHB-15	AT1G14880.1	1151	1163	+	14.5672	7.39e-06	0.155	gttgcaatgatta
MA1267.2	DOF5.8	AT5G35525.1	362	380	+	14.1515	7.4e-06	0.0216	tctcgttttttatctttat
MA1356.1	TRP2	AT1G68630.1	1156	1176	-	6.68182	7.41e-06	0.069	AATCTTTAACCATAAATCCTA
MA1278.2	DOF3.4	AT3G18470.1	139	155	-	13.9242	7.42e-06	0.03	TTTTGTTTCACCTTTTA
MA0551.2	HY5	AT1G68630.1	90	101	+	13.8571	7.46e-06	0.4	tgccacgtggtg
MA0551.2	HY5	AT1G68630.1	90	101	-	13.8571	7.46e-06	0.4	CACCACGTGGCA
MA2028.2	MYB49	AT1G58320.1	965	975	+	14.3026	7.46e-06	0.684	taacctaacta
MA1309.1	WRKY3	AT1G58320.1	346	356	-	14.4242	7.47e-06	0.247	AAAAGTCAAAA
MA1309.1	WRKY3	AT1G52200.1	1778	1788	+	14.4242	7.47e-06	0.247	aaaagtcaaaa
MA0559.1	PI	AT3G18450.1	589	602	+	14.1818	7.48e-06	0.0529	aaaaaaatagaaag
MA0940.1	AP1	AT3G18450.1	1147	1159	-	13.8095	7.48e-06	0.0356	CCAAAAGAGGCAA
MA1274.1	DOF3.6	AT1G68610.1	1448	1468	+	14.0606	7.52e-06	0.00675	gaatctttttttttttgtcat
MA1404.1	BPC1	AT4G35920.3	970	993	+	5.98485	7.54e-06	0.0181	aagaaggtgtgggagaaagaaagc
MA1404.1	BPC1	AT4G35920.2	970	993	+	5.98485	7.54e-06	0.0181	aagaaggtgtgggagaaagaaagc
MA1404.1	BPC1	AT4G35920.1	970	993	+	5.98485	7.54e-06	0.0181	aagaaggtgtgggagaaagaaagc
MA1774.2	MYB60	AT2G45010.1	543	552	-	14.6066	7.54e-06	0.64	TCAACCACTT
MA1277.2	DOF1.7	AT2G37110.1	1922	1932	-	13.7273	7.54e-06	0.0938	AAAAAGTAAAG
MA1194.2	AT3G10580	AT1G49030.1	1029	1042	-	14.3026	7.56e-06	0.117	AAAAAGATAAGCTC
MA1690.2	ARF25	AT2G40935.2	1026	1037	+	14.2959	7.57e-06	0.271	tgggggagacaa
MA1690.2	ARF25	AT2G40935.3	1163	1174	+	14.2959	7.57e-06	0.271	tgggggagacaa
MA1690.2	ARF25	AT2G40935.1	1163	1174	+	14.2959	7.57e-06	0.271	tgggggagacaa
MA1379.1	SOL1	AT3G18470.1	1330	1344	-	14.1493	7.58e-06	0.0636	AATAAAATTTTGAAA
MA1304.2	WRKY59	AT1G11380.1	871	880	+	14.2237	7.62e-06	0.188	ataagtcaac
MA1194.2	AT3G10580	AT1G14880.1	1713	1726	-	14.2895	7.64e-06	0.117	TAATGGATAATGTT
MA1194.2	AT3G10580	AT1G14870.1	1751	1764	-	14.2895	7.64e-06	0.117	TAATGGATAATGTT
MA1660.2	NAC013	AT1G49030.1	384	402	-	13.0492	7.65e-06	0.16	TTCCTTGTCGTCAAAGGTA
MA1698.2	ARF7	AT4G35920.1	606	614	+	13.7886	7.67e-06	0.275	gccgacaac
MA1698.2	ARF7	AT4G35920.2	606	614	+	13.7886	7.67e-06	0.275	gccgacaac
MA1698.2	ARF7	AT4G35920.3	606	614	+	13.7886	7.67e-06	0.275	gccgacaac
MA1270.2	DOF3.2	AT4G35920.2	1241	1256	-	14.0455	7.68e-06	0.0433	ATACTTTTTCTCTTCA
MA1270.2	DOF3.2	AT4G35920.3	1241	1256	-	14.0455	7.68e-06	0.0433	ATACTTTTTCTCTTCA
MA1270.2	DOF3.2	AT4G35920.1	1241	1256	-	14.0455	7.68e-06	0.0433	ATACTTTTTCTCTTCA
MA1337.2	BZIP44	AT2G17780.1	1405	1417	+	13.2576	7.69e-06	0.135	ctccgacgtggca
MA1337.2	BZIP44	AT2G17780.3	1405	1417	+	13.2576	7.69e-06	0.135	ctccgacgtggca
MA1337.2	BZIP44	AT2G17780.2	1405	1417	+	13.2576	7.69e-06	0.135	ctccgacgtggca
MA1328.1	ZHD9	AT5G05350.1	1440	1454	-	14.3731	7.7e-06	0.0955	AAAAATTATTAATCA
MA1330.2	ZHD6	AT4G35920.1	260	271	-	14.0149	7.72e-06	0.102	TAAAATAATTAA
MA1330.2	ZHD6	AT4G35920.2	260	271	-	14.0149	7.72e-06	0.102	TAAAATAATTAA
MA1330.2	ZHD6	AT4G35920.3	260	271	-	14.0149	7.72e-06	0.102	TAAAATAATTAA
MA1195.2	AT5G56840	AT5G35525.1	1750	1763	+	14.3636	7.73e-06	0.097	aagattatccatta
MA2417.1	EREB71	AT5G05350.1	448	457	-	14.3636	7.76e-06	0.834	CACCCACCCC
MA1278.2	DOF3.4	AT1G14870.1	1216	1232	-	13.8788	7.76e-06	0.03	TTTTTTGTCGTCTTTTT
MA2104.1	IDD11	AT2G45010.2	1565	1576	-	14.1967	7.79e-06	0.115	AACAGGACAAAA
MA1281.2	DOF5.1	AT5G35525.1	1247	1265	+	14.1212	7.81e-06	0.0144	aaaaaaaagaaaaaaaaaa
MA0580.1	DYT1	AT3G10980.1	964	977	+	12.5229	7.83e-06	0.146	cacgcatcacatga
MA1274.1	DOF3.6	AT1G14880.1	1747	1767	-	14	7.84e-06	0.00689	CTAGTTTTTTTTGTTTTTCTT
MA1274.1	DOF3.6	AT1G49030.1	1926	1946	-	14	7.84e-06	0.00689	TTTTCCTTCTCTTTTTTTTGT
MA1370.2	IDD5	AT5G51400.1	1113	1126	+	13.6053	7.85e-06	0.0859	ctttgtcttttttt
MA1162.1	TCX2	AT3G18470.1	1185	1199	+	14.1045	7.89e-06	0.0815	attttaagtttaaat
MA1316.2	WRKY71	AT1G11380.1	871	880	+	14.3788	7.9e-06	0.187	ataagtcaac
MA1281.2	DOF5.1	AT5G35525.1	1249	1267	+	14.1061	7.9e-06	0.0144	aaaaaagaaaaaaaaaaga
MA1345.2	BZIP48	AT2G45010.2	1064	1075	-	13.0758	7.9e-06	0.191	GCCACGTCGTCG
MA1345.2	BZIP48	AT2G45010.1	1801	1812	-	13.0758	7.9e-06	0.191	GCCACGTCGTCG
MA2348.1	IDD6	AT3G18460.1	1691	1706	+	13.2623	7.91e-06	0.0577	tttttgtttttttttt
MA1269.2	DOF4.5	AT1G11380.1	1668	1680	-	14.0152	7.94e-06	0.185	AAAAAGCAAGTTT
MA1160.2	IDD6	AT3G18460.1	1691	1706	+	13.3143	7.96e-06	0.0567	tttttgtttttttttt
MA1402.1	BPC6	AT4G35920.3	976	996	-	5.13158	7.96e-06	0.0221	TTAGCTTTCTTTCTCCCACAC
MA1402.1	BPC6	AT4G35920.2	976	996	-	5.13158	7.96e-06	0.0221	TTAGCTTTCTTTCTCCCACAC
MA1402.1	BPC6	AT4G35920.1	976	996	-	5.13158	7.96e-06	0.0221	TTAGCTTTCTTTCTCCCACAC
MA0554.2	SOC1	AT1G11380.1	716	728	+	14.0484	7.96e-06	0.0986	tttcttttttggt
MA1350.1	BZIP42	AT1G11380.1	1779	1790	+	10.622	7.97e-06	0.404	atcttacgtggc
MA2344.1	REV	AT1G14870.1	16	29	-	13.9028	7.97e-06	0.047	TATCATCATTACCA
MA1375.2	ANL2	AT3G18450.1	904	913	+	14.7727	7.98e-06	0.305	tcattaatta
MA1375.2	ANL2	AT5G51400.1	1810	1819	-	14.7727	7.98e-06	0.305	TCATTAATTA
MA1339.1	BZIP43	AT2G45010.2	16	27	-	11.427	7.99e-06	0.286	TCCATGTCAGAT
MA1339.1	BZIP43	AT2G45010.1	753	764	-	11.427	7.99e-06	0.286	TCCATGTCAGAT
MA1278.2	DOF3.4	AT5G51400.1	587	603	+	13.8485	7.99e-06	0.03	tttatttttgtcttttg
MA1094.3	WRKY8	AT1G58320.1	346	356	-	14.1429	8.01e-06	0.167	AAAAGTCAAAA
MA1094.3	WRKY8	AT1G52200.1	1778	1788	+	14.1429	8.01e-06	0.167	aaaagtcaaaa
MA0548.3	AGL15	AT3G10980.1	1646	1661	+	13.6818	8.01e-06	0.0617	tttccttttagataaa
MA1274.1	DOF3.6	AT3G18450.1	1736	1756	+	13.9697	8.01e-06	0.00689	gacttttttttttttttttta
MA0548.3	AGL15	AT3G18460.1	1358	1373	-	13.6667	8.07e-06	0.0617	ATTCTATATGTGGAAA
MA1416.1	RAMOSA1	AT2G40935.2	408	421	+	12.0143	8.11e-06	0.0395	aaaagagagagaat
MA1416.1	RAMOSA1	AT2G40935.3	545	558	+	12.0143	8.11e-06	0.0395	aaaagagagagaat
MA1416.1	RAMOSA1	AT2G40935.1	545	558	+	12.0143	8.11e-06	0.0395	aaaagagagagaat
MA2040.2	ENAP2	AT4G35920.2	1405	1413	+	14.6207	8.13e-06	0.0971	cgccggcga
MA2040.2	ENAP2	AT4G35920.3	1405	1413	+	14.6207	8.13e-06	0.0971	cgccggcga
MA2040.2	ENAP2	AT4G35920.1	1405	1413	+	14.6207	8.13e-06	0.0971	cgccggcga
MA2040.2	ENAP2	AT4G35920.2	1404	1412	-	14.6207	8.13e-06	0.0971	CGCCGGCGA
MA2040.2	ENAP2	AT4G35920.3	1404	1412	-	14.6207	8.13e-06	0.0971	CGCCGGCGA
MA2040.2	ENAP2	AT4G35920.1	1404	1412	-	14.6207	8.13e-06	0.0971	CGCCGGCGA
MA1232.2	ERF054	AT2G40935.2	993	1000	+	13.803	8.13e-06	0.292	ggcggtgg
MA1232.2	ERF054	AT2G40935.1	1130	1137	+	13.803	8.13e-06	0.292	ggcggtgg
MA1232.2	ERF054	AT2G40935.3	1130	1137	+	13.803	8.13e-06	0.292	ggcggtgg
MA2065.1	PK08602.1	AT2G40935.2	993	1000	-	15.4098	8.13e-06	0.292	CCACCGCC
MA2065.1	PK08602.1	AT2G40935.1	1130	1137	-	15.4098	8.13e-06	0.292	CCACCGCC
MA2065.1	PK08602.1	AT2G40935.3	1130	1137	-	15.4098	8.13e-06	0.292	CCACCGCC
MA1281.2	DOF5.1	AT2G17780.2	1207	1225	+	14.0606	8.16e-06	0.0144	gaaaagtaacgtaataaga
MA1281.2	DOF5.1	AT2G17780.1	1207	1225	+	14.0606	8.16e-06	0.0144	gaaaagtaacgtaataaga
MA1281.2	DOF5.1	AT2G17780.3	1207	1225	+	14.0606	8.16e-06	0.0144	gaaaagtaacgtaataaga
MA1274.1	DOF3.6	AT2G17780.3	1519	1539	+	13.9394	8.18e-06	0.00689	cttattttcttcttctttttt
MA1274.1	DOF3.6	AT2G17780.2	1519	1539	+	13.9394	8.18e-06	0.00689	cttattttcttcttctttttt
MA1274.1	DOF3.6	AT2G17780.1	1519	1539	+	13.9394	8.18e-06	0.00689	cttattttcttcttctttttt
MA0559.1	PI	AT2G37110.1	1932	1945	-	14.0606	8.19e-06	0.0541	CTAAAAGAAGAAGA
MA1374.2	IDD7	AT2G37110.1	211	224	+	13.6061	8.21e-06	0.0776	gcatacagacaaaa
MA1352.1	TRP1	AT5G05350.1	1397	1417	+	2.92857	8.29e-06	0.0824	agcataaacatcaaatactaa
MA2422.1	OsbZIP42	AT1G11380.1	1782	1791	-	13.5772	8.29e-06	0.22	TGCCACGTAA
MA1400.2	AT1G19000	AT1G11380.1	1068	1080	-	14.4091	8.31e-06	0.0951	GATTGGATAAGAA
MA0555.2	SVP	AT1G11380.1	716	731	-	13.8415	8.32e-06	0.0995	TTGACCAAAAAAGAAA
MA1735.2	AT2G38300	AT5G35525.1	393	402	+	13.8525	8.33e-06	0.136	aatattcttt
MA1328.1	ZHD9	AT1G14880.1	332	346	-	14.2985	8.35e-06	0.0955	ATACATTACTAATTA
MA1274.1	DOF3.6	AT3G10980.1	1053	1073	-	13.9091	8.36e-06	0.00696	CATAGTTTTTTTTTTTTTTTT
MA1354.1	AT4G12670	AT5G35525.1	142	170	+	-7.06742	8.37e-06	0.0761	cgaatttctaaatcctaacactaaacccc
MA1267.2	DOF5.8	AT5G05350.1	1420	1438	-	13.9848	8.38e-06	0.0232	GCTTTTTCATTTTCTTTAT
MA1374.2	IDD7	AT4G35920.2	617	630	+	13.5606	8.38e-06	0.0776	ataaaaagacaaca
MA1374.2	IDD7	AT4G35920.3	617	630	+	13.5606	8.38e-06	0.0776	ataaaaagacaaca
MA1374.2	IDD7	AT4G35920.1	617	630	+	13.5606	8.38e-06	0.0776	ataaaaagacaaca
MA1402.1	BPC6	AT1G68630.1	963	983	+	4.96053	8.41e-06	0.0227	ttcttgttctttctccatttt
MA1380.1	TCX6	AT2G45010.2	1956	1970	+	14.1343	8.42e-06	0.0561	ttttgaaattgttta
MA1803.2	VIP1	AT2G45010.1	574	583	-	14.3279	8.43e-06	0.778	TTCCAGCTGT
MA0558.2	FLC	AT3G18450.1	589	602	+	14.0571	8.47e-06	0.0941	aaaaaaatagaaag
MA2005.2	NAC016	AT3G18470.1	231	245	-	14.7377	8.52e-06	0.507	TGCTTGACGAGCAAG
MA1274.1	DOF3.6	AT5G05350.1	1421	1441	-	13.8788	8.54e-06	0.00704	CAAGCTTTTTCATTTTCTTTA
MA0563.2	2025-09-03	AT1G14880.1	695	704	+	13.6447	8.54e-06	0.11	ccttttgtgg
MA1203.1	AGL63	AT3G18450.1	1147	1161	-	13.7576	8.54e-06	0.229	AACCAAAAGAGGCAA
MA1379.1	SOL1	AT5G51400.1	1666	1680	+	13.9254	8.57e-06	0.0636	aactaaaatttgaat
MA1783.1	NAC005	AT4G35920.3	1175	1193	+	14.1311	8.61e-06	0.143	cttcttcttcttcaagcat
MA1783.1	NAC005	AT4G35920.1	1175	1193	+	14.1311	8.61e-06	0.143	cttcttcttcttcaagcat
MA1783.1	NAC005	AT4G35920.2	1175	1193	+	14.1311	8.61e-06	0.143	cttcttcttcttcaagcat
MA1344.2	BZIP28	AT1G14880.1	439	448	-	14.6212	8.61e-06	0.175	TGACGTGGAA
MA1274.1	DOF3.6	AT5G51400.1	1929	1949	-	13.8636	8.63e-06	0.00704	TATTTTTTTTTTTTTTGGTTT
MA1161.1	TSO1	AT3G18470.1	1331	1345	-	14	8.64e-06	0.0681	AAATAAAATTTTGAA
MA1373.1	GAF1	AT3G18460.1	1692	1706	-	12.9146	8.64e-06	0.0548	AAAAAAAAAACAAAA
MA1267.2	DOF5.8	AT1G52200.1	169	187	-	13.9394	8.66e-06	0.0232	TCACCTCTTTCATCTTTTT
MA0570.3	ABF1	AT2G17780.1	1408	1417	+	14.051	8.66e-06	0.233	cgacgtggca
MA0570.3	ABF1	AT2G17780.3	1408	1417	+	14.051	8.66e-06	0.233	cgacgtggca
MA0570.3	ABF1	AT2G17780.2	1408	1417	+	14.051	8.66e-06	0.233	cgacgtggca
MA1830.2	Zm00001d015407	AT1G68610.1	1445	1460	+	13.688	8.67e-06	0.129	agggaatctttttttt
MA1379.1	SOL1	AT3G18470.1	1453	1467	+	13.8955	8.71e-06	0.0636	tttaatattttaaaa
MA1197.2	CAMTA1	AT1G68630.1	272	280	-	14.4545	8.74e-06	0.394	AAACGCGTG
MA1672.2	GBF2	AT1G11380.1	1783	1791	+	13.3901	8.74e-06	0.169	tacgtggca
MA1404.1	BPC1	AT1G11380.1	303	326	+	5.56061	8.75e-06	0.0186	aactgaagaagagagaatgagatg
MA0548.3	AGL15	AT4G35920.2	1200	1215	+	13.5152	8.75e-06	0.0617	ttttttttttgggtaa
MA0548.3	AGL15	AT4G35920.3	1200	1215	+	13.5152	8.75e-06	0.0617	ttttttttttgggtaa
MA0548.3	AGL15	AT4G35920.1	1200	1215	+	13.5152	8.75e-06	0.0617	ttttttttttgggtaa
MA0548.3	AGL15	AT3G18460.1	1358	1373	+	13.5152	8.75e-06	0.0617	tttccacatatagaat
MA1267.2	DOF5.8	AT2G37110.1	949	967	-	13.9242	8.76e-06	0.0232	TCTTGGTTTTCTTCTTTTC
MA1337.2	BZIP44	AT2G45010.2	1064	1076	+	12.9091	8.77e-06	0.135	cgacgacgtggcg
MA1337.2	BZIP44	AT2G45010.1	1801	1813	+	12.9091	8.77e-06	0.135	cgacgacgtggcg
MA1330.2	ZHD6	AT3G18450.1	1600	1611	+	13.8806	8.77e-06	0.102	tatagtaattaa
MA1157.2	NUC	AT5G51400.1	592	603	+	14.0606	8.8e-06	0.0977	ttttgtcttttg
MA1281.2	DOF5.1	AT2G37110.1	1926	1944	-	13.9545	8.8e-06	0.0152	TAAAAGAAGAAGAAAAAGT
MA1274.1	DOF3.6	AT3G18450.1	1738	1758	+	13.8333	8.81e-06	0.00705	ctttttttttttttttttaag
MA1156.2	JKD	AT3G18460.1	1692	1703	+	14.0303	8.82e-06	0.0663	ttttgttttttt
MA1094.3	WRKY8	AT1G49030.1	1544	1554	+	13.9388	8.82e-06	0.167	agaagtcaaca
MA1094.3	WRKY8	AT5G51400.1	1738	1748	+	13.9388	8.82e-06	0.167	agaagtcaaca
MA1758.2	HSFA1E	AT2G37110.1	1193	1206	+	13.1639	8.86e-06	0.775	agaggattcaagaa
MA0968.3	BZIP68	AT1G14880.1	439	448	+	14.6061	8.87e-06	0.131	ttccacgtca
MA0556.2	AP3	AT2G37110.1	280	292	-	13.9857	8.89e-06	0.09	CTATAAGAGGAAA
MA1274.1	DOF3.6	AT1G11380.1	1895	1915	-	13.8182	8.91e-06	0.00705	TACTCTTTTATTTATTTATTT
MA1274.1	DOF3.6	AT2G37110.1	1924	1944	+	13.8182	8.91e-06	0.00705	ttactttttcttcttctttta
MA1277.2	DOF1.7	AT2G17780.2	1528	1538	-	13.4848	8.91e-06	0.0938	AAAAAGAAGAA
MA1277.2	DOF1.7	AT2G17780.3	1528	1538	-	13.4848	8.91e-06	0.0938	AAAAAGAAGAA
MA1277.2	DOF1.7	AT2G17780.1	1528	1538	-	13.4848	8.91e-06	0.0938	AAAAAGAAGAA
MA1277.2	DOF1.7	AT3G10980.1	1883	1893	-	13.4848	8.91e-06	0.0938	AAAAAGAAGAA
MA1277.2	DOF1.7	AT1G14870.1	1972	1982	-	13.4848	8.91e-06	0.0938	AAAAAGAAGAA
MA1162.1	TCX2	AT3G18470.1	1192	1206	-	13.8657	8.93e-06	0.0815	AATTAGAATTTAAAC
MA1415.2	REF6	AT5G51400.1	50	58	+	15.4146	8.94e-06	0.159	gaaacagag
MA1415.2	REF6	AT2G45010.2	106	114	-	15.4146	8.94e-06	0.159	GAAACAGAG
MA1415.2	REF6	AT2G45010.1	843	851	-	15.4146	8.94e-06	0.159	GAAACAGAG
MA1278.2	DOF3.4	AT2G45010.2	1014	1030	+	13.7273	8.97e-06	0.0312	tcttctaattacttttt
MA1278.2	DOF3.4	AT2G45010.1	1751	1767	+	13.7273	8.97e-06	0.0312	tcttctaattacttttt
MA1353.2	AT1G72740	AT2G40935.2	594	604	-	14.0758	8.98e-06	0.138	GGTTAGGGTTA
MA1353.2	AT1G72740	AT2G40935.3	731	741	-	14.0758	8.98e-06	0.138	GGTTAGGGTTA
MA1353.2	AT1G72740	AT2G40935.1	731	741	-	14.0758	8.98e-06	0.138	GGTTAGGGTTA
MA1274.1	DOF3.6	AT2G37110.1	1361	1381	+	13.803	9e-06	0.00706	cattttttttctctttctttt
MA1396.2	GATA6	AT2G37110.1	1034	1043	-	14.6667	9e-06	0.424	AGATCTACAT
MA1156.2	JKD	AT4G35920.1	619	630	-	13.9394	9e-06	0.0663	TGTTGTCTTTTT
MA1156.2	JKD	AT4G35920.3	619	630	-	13.9394	9e-06	0.0663	TGTTGTCTTTTT
MA1156.2	JKD	AT4G35920.2	619	630	-	13.9394	9e-06	0.0663	TGTTGTCTTTTT
MA1783.1	NAC005	AT1G49030.1	151	169	-	14.0492	9.01e-06	0.143	TAACTTGGACAGCAAGATA
MA1682.2	TCX3	AT1G14880.1	245	256	+	14.1475	9.02e-06	0.0893	aagttcaaatat
MA0082.2	squamosa	AT5G05350.1	149	161	-	13.7333	9.05e-06	0.0828	ACATAATTAGAAA
MA0548.3	AGL15	AT3G18450.1	1147	1162	+	13.4545	9.06e-06	0.0617	ttgcctcttttggtta
MA0940.1	AP1	AT1G58320.1	815	827	-	13.5556	9.08e-06	0.0356	ACAAAAAAAAAAA
MA0940.1	AP1	AT3G10980.1	1051	1063	+	13.5556	9.08e-06	0.0356	acaaaaaaaaaaa
MA0940.1	AP1	AT1G58320.1	1138	1150	+	13.5556	9.08e-06	0.0356	acaaaaaaaaaaa
MA0940.1	AP1	AT2G40935.2	1272	1284	-	13.5556	9.08e-06	0.0356	ACAAAAAAAAAAA
MA0940.1	AP1	AT2G40935.1	1409	1421	-	13.5556	9.08e-06	0.0356	ACAAAAAAAAAAA
MA0940.1	AP1	AT2G40935.3	1409	1421	-	13.5556	9.08e-06	0.0356	ACAAAAAAAAAAA
MA0940.1	AP1	AT1G68610.1	1453	1465	-	13.5556	9.08e-06	0.0356	ACAAAAAAAAAAA
MA2344.1	REV	AT5G35525.1	959	972	+	13.6806	9.11e-06	0.0499	ctaaatcattatta
MA1380.1	TCX6	AT5G35525.1	127	141	-	14	9.12e-06	0.0561	TTTTGAATATTAAGA
MA1404.1	BPC1	AT4G35920.3	982	1005	+	5.43939	9.12e-06	0.0186	gagaaagaaagctaatgagagaaa
MA1404.1	BPC1	AT4G35920.2	982	1005	+	5.43939	9.12e-06	0.0186	gagaaagaaagctaatgagagaaa
MA1404.1	BPC1	AT4G35920.1	982	1005	+	5.43939	9.12e-06	0.0186	gagaaagaaagctaatgagagaaa
MA2376.1	CAMTA5	AT1G68630.1	263	278	+	13.7377	9.14e-06	0.609	ggcgttggtcacgcgt
MA0940.1	AP1	AT2G37110.1	280	292	-	13.5476	9.14e-06	0.0356	CTATAAGAGGAAA
MA0559.1	PI	AT1G11380.1	714	727	-	13.8788	9.15e-06	0.0556	CCAAAAAAGAAAAA
MA1404.1	BPC1	AT2G37110.1	1358	1381	-	5.42424	9.17e-06	0.0186	AAAAGAAAGAGAAAAAAAATGTAA
MA1270.2	DOF3.2	AT1G14870.1	531	546	-	13.8636	9.2e-06	0.0443	CTACTTTTTAACTTAA
MA1270.2	DOF3.2	AT5G05350.1	1958	1973	+	13.8636	9.2e-06	0.0443	aagctttttgctttta
MA1403.1	BPC5	AT5G51400.1	21	50	+	-35.2561	9.22e-06	0.0195	tgatagagaaagatatcgtgatcgagaccg
MA1196.2	AT5G05790	AT1G58320.1	1743	1756	-	13.8939	9.27e-06	0.303	AATCTTATCTTTTA
MA1383.2	KAN2	AT2G37110.1	1417	1426	+	14.4143	9.28e-06	0.106	tatattcttt
MA1383.2	KAN2	AT3G10980.1	1903	1912	+	14.4143	9.28e-06	0.106	tatattcttt
MA1157.2	NUC	AT4G35920.1	619	630	-	13.9242	9.3e-06	0.0977	TGTTGTCTTTTT
MA1157.2	NUC	AT4G35920.3	619	630	-	13.9242	9.3e-06	0.0977	TGTTGTCTTTTT
MA1157.2	NUC	AT4G35920.2	619	630	-	13.9242	9.3e-06	0.0977	TGTTGTCTTTTT
MA1195.2	AT5G56840	AT1G58320.1	1743	1756	-	14.1061	9.33e-06	0.0993	AATCTTATCTTTTA
MA1270.2	DOF3.2	AT1G68610.1	1308	1323	-	13.8485	9.34e-06	0.0443	TAACTTTTTTTGCTTT
MA1277.2	DOF1.7	AT1G49030.1	908	918	-	13.4091	9.36e-06	0.0938	AAAAAGTTGAA
MA1274.1	DOF3.6	AT1G68630.1	1378	1398	+	13.7424	9.39e-06	0.00729	gttttttttttctaatttttt
MA1404.1	BPC1	AT1G52200.1	1924	1947	-	5.34848	9.42e-06	0.0186	AGGAGAATTTGAGAAGGAGAAGGA
MA2367.1	WIP5	AT4G35920.3	1602	1614	+	13.2903	9.43e-06	0.2	acctggagaatct
MA2367.1	WIP5	AT4G35920.2	1602	1614	+	13.2903	9.43e-06	0.2	acctggagaatct
MA2367.1	WIP5	AT4G35920.1	1602	1614	+	13.2903	9.43e-06	0.2	acctggagaatct
MA0940.1	AP1	AT5G05350.1	227	239	+	13.5159	9.44e-06	0.0356	acaaaaataaaaa
MA1281.2	DOF5.1	AT2G37110.1	949	967	+	13.8485	9.49e-06	0.0159	gaaaagaagaaaaccaaga
MA1404.1	BPC1	AT4G35920.2	984	1007	+	5.31818	9.52e-06	0.0186	gaaagaaagctaatgagagaaata
MA1404.1	BPC1	AT4G35920.3	984	1007	+	5.31818	9.52e-06	0.0186	gaaagaaagctaatgagagaaata
MA1404.1	BPC1	AT4G35920.1	984	1007	+	5.31818	9.52e-06	0.0186	gaaagaaagctaatgagagaaata
MA1402.1	BPC6	AT3G10980.1	155	175	+	4.56579	9.52e-06	0.0249	ctaacattctcactttctttt
MA1268.2	CDF5	AT2G37110.1	1367	1387	+	13.697	9.55e-06	0.0223	ttttctctttcttttgtattt
MA1274.1	DOF3.6	AT2G37110.1	1369	1389	+	13.7121	9.58e-06	0.00737	ttctctttcttttgtattttt
MA1281.2	DOF5.1	AT3G18450.1	1277	1295	-	13.8333	9.59e-06	0.0159	AAAAAAAAAAAAAAAAATG
MA1373.1	GAF1	AT1G52200.1	1204	1218	+	12.6951	9.63e-06	0.0548	tactaaaagaaaaac
MA0580.1	DYT1	AT2G17780.1	1470	1483	-	11.945	9.67e-06	0.146	CACGAGTCACGAGA
MA0580.1	DYT1	AT2G17780.3	1470	1483	-	11.945	9.67e-06	0.146	CACGAGTCACGAGA
MA0580.1	DYT1	AT2G17780.2	1470	1483	-	11.945	9.67e-06	0.146	CACGAGTCACGAGA
MA1402.1	BPC6	AT1G11380.1	255	275	+	4.48684	9.76e-06	0.0249	gtctctaattctctatctctc
MA1315.2	WRKY24	AT1G11380.1	871	881	-	14.0758	9.77e-06	0.316	TGTTGACTTAT
MA1267.2	DOF5.8	AT2G37110.1	1909	1927	+	13.7727	9.78e-06	0.0236	tctctttcttcttctttac
MA0968.3	BZIP68	AT1G11380.1	1782	1791	-	14.5909	9.78e-06	0.131	TGCCACGTAA
MA1269.2	DOF4.5	AT2G37110.1	1102	1114	+	13.7576	9.82e-06	0.185	ataaagctccttt
MA1379.1	SOL1	AT3G18460.1	1047	1061	-	13.6716	9.82e-06	0.0636	AAAAAGAATTTAAAA
MA1353.2	AT1G72740	AT1G11380.1	1977	1987	-	14.0455	9.83e-06	0.138	AATTAGGGCTT
MA1235.1	AIL7	AT3G18470.1	788	798	+	13.4545	9.84e-06	0.908	cggatcccgat
MA1204.1	AGL13	AT1G11380.1	1442	1459	+	12.3571	9.88e-06	0.085	tatcttaaaacggaaaac
MA1162.1	TCX2	AT1G14880.1	302	316	-	13.6716	9.88e-06	0.0815	TAACAAAATTTGAAA
MA1274.1	DOF3.6	AT5G35525.1	1251	1271	-	13.6667	9.89e-06	0.00753	TTTCTCTTTTTTTTTTCTTTT
MA0557.2	FHY3	AT1G68630.1	246	253	-	15.3714	9.9e-06	0.533	CACGCGCT
MA0557.2	FHY3	AT2G37110.1	1274	1281	+	15.3714	9.9e-06	0.533	cacgcgct
MA0561.1	PIF4	AT1G68630.1	91	98	-	14.8	9.9e-06	0.787	CACGTGGC
MA2087.1	PK24205.1	AT1G68630.1	91	98	-	14.623	9.9e-06	0.381	CACGTGGC
MA2076.1	PK18401.1	AT4G35920.3	9	16	-	14.5323	9.9e-06	0.355	GCACGTGG
MA2076.1	PK18401.1	AT4G35920.2	9	16	-	14.5323	9.9e-06	0.355	GCACGTGG
MA2076.1	PK18401.1	AT4G35920.1	9	16	-	14.5323	9.9e-06	0.355	GCACGTGG
MA2067.1	PK09702.1	AT4G35920.3	9	16	-	15.4262	9.9e-06	0.355	GCACGTGG
MA2067.1	PK09702.1	AT4G35920.1	9	16	-	15.4262	9.9e-06	0.355	GCACGTGG
MA2067.1	PK09702.1	AT4G35920.2	9	16	-	15.4262	9.9e-06	0.355	GCACGTGG
MA2060.1	PK05451.1	AT4G35920.3	9	16	+	15.0492	9.9e-06	0.355	ccacgtgc
MA2060.1	PK05451.1	AT4G35920.2	9	16	+	15.0492	9.9e-06	0.355	ccacgtgc
MA2060.1	PK05451.1	AT4G35920.1	9	16	+	15.0492	9.9e-06	0.355	ccacgtgc
MA1273.2	DOF4.2	AT5G05350.1	235	245	+	13.9697	9.9e-06	0.167	aaaaaggaaat
MA1281.2	DOF5.1	AT1G49030.1	1931	1949	+	13.7879	9.9e-06	0.0161	aaaaagagaaggaaaaggt
MA1403.1	BPC5	AT5G05350.1	1715	1744	-	-35.6341	9.91e-06	0.0197	AGAGAAACCCAGAACGAAAGAGACGAACTA
MA1199.1	AGL16	AT3G18450.1	1147	1161	+	13.7424	9.93e-06	0.202	ttgcctcttttggtt
MA0559.1	PI	AT5G35525.1	1246	1259	+	13.7727	9.94e-06	0.0556	gaaaaaaaagaaaa
MA0556.2	AP3	AT2G40935.2	1951	1963	+	13.8429	9.96e-06	0.09	ccaaatctggaaa
MA1373.1	GAF1	AT5G35525.1	297	311	+	12.5976	9.97e-06	0.0548	aagaaaaaaacaaat
MA1735.2	AT2G38300	AT3G18450.1	428	437	+	13.623	9.97e-06	0.136	aacattctat
MA1379.1	SOL1	AT5G51400.1	1673	1687	-	13.6418	9.98e-06	0.0636	GTAAGAAATTCAAAT
MA1274.1	DOF3.6	AT2G37110.1	1359	1379	+	13.6515	9.99e-06	0.00754	tacattttttttctctttctt
MA1205.1	AGL6	AT3G18460.1	1358	1376	+	12.8182	1e-05	0.0978	tttccacatatagaatata
MA1328.1	ZHD9	AT1G14870.1	772	786	-	14.1194	1e-05	0.0955	TATATAAACTAATCA
MA1380.1	TCX6	AT3G18470.1	1219	1233	-	13.8358	1e-05	0.0561	TTTTAAAATTTTCTA
MA2045.2	NAC031	AT1G49030.1	151	169	-	13.2581	1e-05	0.535	TAACTTGGACAGCAAGATA
MA1769.2	MYB39	AT1G11380.1	772	783	-	14.0656	1e-05	0.868	TCCACCTAACCT
MA1268.2	CDF5	AT1G68630.1	967	987	+	13.6212	1e-05	0.0226	tgttctttctccattttttat
MA1814.2	RIN	AT1G52200.1	1507	1516	-	13.928	1.01e-05	0.102	CTATTTTTGT
MA1814.2	RIN	AT1G68630.1	1611	1620	+	13.928	1.01e-05	0.102	ctatttttgt
MA1281.2	DOF5.1	AT2G37110.1	1909	1927	-	13.7576	1.01e-05	0.0161	GTAAAGAAGAAGAAAGAGA
MA1161.1	TSO1	AT2G45010.1	206	220	+	13.7083	1.01e-05	0.0681	tatataatattcaaa
MA0554.2	SOC1	AT1G11380.1	1930	1942	-	13.6774	1.01e-05	0.109	GTACCTTTTTTGG
MA1268.2	CDF5	AT5G05350.1	1421	1441	-	13.6061	1.01e-05	0.0226	CAAGCTTTTTCATTTTCTTTA
MA1370.2	IDD5	AT4G35920.2	617	630	-	13.0921	1.02e-05	0.0859	TGTTGTCTTTTTAT
MA1370.2	IDD5	AT4G35920.3	617	630	-	13.0921	1.02e-05	0.0859	TGTTGTCTTTTTAT
MA1370.2	IDD5	AT4G35920.1	617	630	-	13.0921	1.02e-05	0.0859	TGTTGTCTTTTTAT
MA1195.2	AT5G56840	AT1G11380.1	1067	1080	+	14	1.02e-05	0.0993	tttcttatccaatc
MA1374.2	IDD7	AT4G35920.1	1009	1022	+	13.1818	1.02e-05	0.0776	ataaatcgacaaaa
MA1374.2	IDD7	AT4G35920.3	1009	1022	+	13.1818	1.02e-05	0.0776	ataaatcgacaaaa
MA1374.2	IDD7	AT4G35920.2	1009	1022	+	13.1818	1.02e-05	0.0776	ataaatcgacaaaa
MA1682.2	TCX3	AT2G45010.1	212	223	+	13.8689	1.02e-05	0.0893	atattcaaaaat
MA1373.1	GAF1	AT1G11380.1	77	91	+	12.5488	1.02e-05	0.0548	tacaaaacaaaaaaa
MA1373.1	GAF1	AT2G37110.1	1581	1595	+	12.5488	1.02e-05	0.0548	cactaaacaaaaaaa
MA1274.1	DOF3.6	AT5G35525.1	1243	1263	-	13.6212	1.02e-05	0.00762	TTTTTTTTCTTTTTTTTCATT
MA1370.2	IDD5	AT1G11380.1	514	527	-	13.0789	1.02e-05	0.0859	TTTTGTCGTCATGG
MA1267.2	DOF5.8	AT1G14880.1	520	538	-	13.7121	1.02e-05	0.0236	TTAGTCCTCTTTGCTTTTT
MA2030.2	MYB96	AT3G10980.1	470	480	-	13.6842	1.02e-05	0.469	ACCAACTACAA
MA0082.2	squamosa	AT3G18450.1	1595	1607	+	13.6	1.02e-05	0.0828	ccacatatagtaa
MA1330.2	ZHD6	AT1G58320.1	1724	1735	+	13.7463	1.02e-05	0.102	aacaataattaa
MA1372.2	ZAT10	AT1G11380.1	1117	1126	+	12.4925	1.03e-05	0.51	cacttacact
MA1299.2	WRKY17	AT1G49030.1	1545	1554	+	14.2105	1.03e-05	0.279	gaagtcaaca
MA1299.2	WRKY17	AT5G51400.1	1739	1748	+	14.2105	1.03e-05	0.279	gaagtcaaca
MA1274.1	DOF3.6	AT1G68610.1	1700	1720	-	13.6061	1.03e-05	0.00763	TTCGTTTTTTTTCTTTTGATT
MA0556.2	AP3	AT1G11380.1	716	728	-	13.8143	1.03e-05	0.09	ACCAAAAAAGAAA
MA0556.2	AP3	AT5G35525.1	1964	1976	-	13.8143	1.03e-05	0.09	CTTAAAATAGAAA
MA1279.2	DOF1.5	AT2G17780.3	1306	1321	-	13.697	1.04e-05	0.0757	TTGAAAAAAAGTGTAA
MA1279.2	DOF1.5	AT2G17780.1	1306	1321	-	13.697	1.04e-05	0.0757	TTGAAAAAAAGTGTAA
MA1279.2	DOF1.5	AT2G17780.2	1306	1321	-	13.697	1.04e-05	0.0757	TTGAAAAAAAGTGTAA
MA1281.2	DOF5.1	AT1G14870.1	1216	1234	+	13.7121	1.04e-05	0.0161	aaaaagacgacaaaaaaac
MA1267.2	DOF5.8	AT3G18470.1	139	157	-	13.6818	1.04e-05	0.0236	TTTTTTGTTTCACCTTTTA
MA1404.1	BPC1	AT4G35920.2	1309	1332	-	5.04545	1.05e-05	0.0192	AAATTAAAAAAATGGAGAGAGAGA
MA1404.1	BPC1	AT4G35920.3	1309	1332	-	5.04545	1.05e-05	0.0192	AAATTAAAAAAATGGAGAGAGAGA
MA1404.1	BPC1	AT4G35920.1	1309	1332	-	5.04545	1.05e-05	0.0192	AAATTAAAAAAATGGAGAGAGAGA
MA2104.1	IDD11	AT4G35920.1	619	630	+	13.7541	1.05e-05	0.115	aaaaagacaaca
MA2104.1	IDD11	AT4G35920.3	619	630	+	13.7541	1.05e-05	0.115	aaaaagacaaca
MA2104.1	IDD11	AT4G35920.2	619	630	+	13.7541	1.05e-05	0.115	aaaaagacaaca
MA1403.1	BPC5	AT4G35920.3	987	1016	+	-35.9146	1.05e-05	0.0197	agaaagctaatgagagaaatacataaatcg
MA1403.1	BPC5	AT4G35920.1	987	1016	+	-35.9146	1.05e-05	0.0197	agaaagctaatgagagaaatacataaatcg
MA1403.1	BPC5	AT4G35920.2	987	1016	+	-35.9146	1.05e-05	0.0197	agaaagctaatgagagaaatacataaatcg
MA0940.1	AP1	AT3G18450.1	1366	1378	+	13.4206	1.05e-05	0.0375	aaaaaaaaagaaa
MA1240.2	ERF077	AT2G37110.1	606	615	-	14.0455	1.05e-05	0.333	CCGCCGCAGC
MA1281.2	DOF5.1	AT1G68610.1	1713	1731	+	13.697	1.05e-05	0.0161	aaaacgaaaaaaaaagaag
MA1279.2	DOF1.5	AT3G18450.1	1946	1961	+	13.6818	1.06e-05	0.0757	aagaaaaaaagagaag
MA1268.2	CDF5	AT3G18470.1	142	162	-	13.5455	1.06e-05	0.0229	GGTACTTTTTTGTTTCACCTT
MA1274.1	DOF3.6	AT1G68630.1	1712	1732	+	13.5606	1.06e-05	0.0078	tcatctttatgtgttttttca
MA1384.1	PHL7	AT5G35525.1	391	403	-	14.0758	1.06e-05	0.757	AAAAGAATATTTT
MA1278.2	DOF3.4	AT1G68610.1	1703	1719	-	13.5455	1.06e-05	0.0358	TCGTTTTTTTTCTTTTG
MA1747.2	DOF4.3	AT5G35525.1	1492	1504	-	13.4262	1.07e-05	0.19	TAAAGAGTCTTTC
MA1416.1	RAMOSA1	AT2G40935.2	406	419	+	11.3571	1.07e-05	0.0456	agaaaagagagaga
MA1416.1	RAMOSA1	AT2G40935.3	543	556	+	11.3571	1.07e-05	0.0456	agaaaagagagaga
MA1416.1	RAMOSA1	AT2G40935.1	543	556	+	11.3571	1.07e-05	0.0456	agaaaagagagaga
MA1741.1	BRN2	AT1G49030.1	154	169	+	14.0968	1.07e-05	0.76	cttgctgtccaagtta
MA1330.2	ZHD6	AT1G68630.1	660	671	+	13.7313	1.08e-05	0.102	ataaataattaa
MA1370.2	IDD5	AT1G68630.1	28	41	-	12.9737	1.08e-05	0.0859	TTTTGTCGTTCCCC
MA1204.1	AGL13	AT3G18450.1	1145	1162	-	12.1429	1.08e-05	0.085	TAACCAAAAGAGGCAAAC
MA2424.1	OsbZIP77	AT2G17780.3	1406	1417	-	12.7869	1.08e-05	0.194	TGCCACGTCGGA
MA2424.1	OsbZIP77	AT2G17780.2	1406	1417	-	12.7869	1.08e-05	0.194	TGCCACGTCGGA
MA2424.1	OsbZIP77	AT2G17780.1	1406	1417	-	12.7869	1.08e-05	0.194	TGCCACGTCGGA
MA1242.1	DREB2F	AT2G40935.2	993	1003	-	13.7576	1.08e-05	0.388	TATCCACCGCC
MA1242.1	DREB2F	AT2G40935.3	1130	1140	-	13.7576	1.08e-05	0.388	TATCCACCGCC
MA1242.1	DREB2F	AT2G40935.1	1130	1140	-	13.7576	1.08e-05	0.388	TATCCACCGCC
MA2039.2	ASIL2	AT2G45010.2	1202	1210	+	14.3934	1.08e-05	0.124	ttccggcga
MA2039.2	ASIL2	AT2G45010.1	1939	1947	+	14.3934	1.08e-05	0.124	ttccggcga
MA1256.2	RAP2-12	AT2G37110.1	605	615	+	14.0909	1.08e-05	1	tgctgcggcgg
MA1205.1	AGL6	AT3G10980.1	1643	1661	-	12.6515	1.09e-05	0.0978	TTTATCTAAAAGGAAACTT
MA1344.2	BZIP28	AT1G68630.1	90	99	-	14.5606	1.09e-05	0.175	CCACGTGGCA
MA1370.2	IDD5	AT2G37110.1	211	224	-	12.9605	1.09e-05	0.0859	TTTTGTCTGTATGC
MA1403.1	BPC5	AT4G35920.3	1304	1333	-	-36.1098	1.09e-05	0.0197	TAAATTAAAAAAATGGAGAGAGAGAGAGGA
MA1403.1	BPC5	AT4G35920.2	1304	1333	-	-36.1098	1.09e-05	0.0197	TAAATTAAAAAAATGGAGAGAGAGAGAGGA
MA1403.1	BPC5	AT4G35920.1	1304	1333	-	-36.1098	1.09e-05	0.0197	TAAATTAAAAAAATGGAGAGAGAGAGAGGA
MA1681.2	SRM1	AT1G58320.1	1747	1755	+	13.8469	1.09e-05	0.507	agataagat
MA1317.2	WRKY50	AT2G17780.2	1607	1615	+	14.0455	1.09e-05	0.208	ttgactttc
MA1317.2	WRKY50	AT2G17780.3	1607	1615	+	14.0455	1.09e-05	0.208	ttgactttc
MA1317.2	WRKY50	AT2G17780.1	1607	1615	+	14.0455	1.09e-05	0.208	ttgactttc
MA1298.2	WRKY29	AT1G58320.1	347	355	-	13.9091	1.09e-05	0.366	AAAGTCAAA
MA1298.2	WRKY29	AT1G52200.1	1779	1787	+	13.9091	1.09e-05	0.366	aaagtcaaa
MA1162.1	TCX2	AT2G45010.1	207	221	+	13.4925	1.09e-05	0.0815	atataatattcaaaa
MA0940.1	AP1	AT3G18450.1	589	601	+	13.381	1.09e-05	0.0375	aaaaaaatagaaa
MA1156.2	JKD	AT5G51400.1	592	603	+	13.6212	1.09e-05	0.0747	ttttgtcttttg
MA1197.2	CAMTA1	AT1G68630.1	20	28	+	14.1364	1.1e-05	0.394	aggcgcgtg
MA1672.2	GBF2	AT2G45010.2	1068	1076	+	13.1631	1.1e-05	0.169	gacgtggcg
MA1672.2	GBF2	AT2G45010.1	1805	1813	+	13.1631	1.1e-05	0.169	gacgtggcg
MA1380.1	TCX6	AT3G18470.1	1330	1344	+	13.6716	1.1e-05	0.0561	tttcaaaattttatt
MA1370.2	IDD5	AT4G35920.1	1009	1022	-	12.9342	1.1e-05	0.0859	TTTTGTCGATTTAT
MA1370.2	IDD5	AT4G35920.2	1009	1022	-	12.9342	1.1e-05	0.0859	TTTTGTCGATTTAT
MA1370.2	IDD5	AT4G35920.3	1009	1022	-	12.9342	1.1e-05	0.0859	TTTTGTCGATTTAT
MA1341.2	BZIP53	AT2G17780.3	1405	1417	+	12.6818	1.11e-05	0.194	ctccgacgtggca
MA1341.2	BZIP53	AT2G17780.2	1405	1417	+	12.6818	1.11e-05	0.194	ctccgacgtggca
MA1341.2	BZIP53	AT2G17780.1	1405	1417	+	12.6818	1.11e-05	0.194	ctccgacgtggca
MA1403.1	BPC5	AT5G51400.1	55	84	+	-36.2195	1.11e-05	0.0197	agagatggtgacagacacagagaccgtggt
MA1349.2	BZIP16	AT1G11380.1	1782	1791	+	13.8939	1.11e-05	0.171	ttacgtggca
MA2045.2	NAC031	AT1G49030.1	151	169	+	13.0645	1.12e-05	0.535	tatcttgctgtccaagtta
MA1377.2	PLT1	AT2G17780.2	1470	1485	-	13.5263	1.12e-05	0.355	TACACGAGTCACGAGA
MA1377.2	PLT1	AT2G17780.3	1470	1485	-	13.5263	1.12e-05	0.355	TACACGAGTCACGAGA
MA1377.2	PLT1	AT2G17780.1	1470	1485	-	13.5263	1.12e-05	0.355	TACACGAGTCACGAGA
MA0578.1	SPL8	AT1G11380.1	1933	1948	-	13.6067	1.12e-05	0.171	GACTTTGTACCTTTTT
MA1309.1	WRKY3	AT3G18450.1	1048	1058	+	14.1364	1.13e-05	0.28	acaggtcaacg
MA1267.2	DOF5.8	AT3G18470.1	140	158	-	13.5758	1.13e-05	0.0236	CTTTTTTGTTTCACCTTTT
MA1350.1	BZIP42	AT5G05350.1	1503	1514	+	9.71951	1.13e-05	0.404	tggtgacatgtc
MA1352.1	TRP1	AT1G14880.1	1945	1965	+	1.9	1.13e-05	0.0981	tcacaaaaccttaaacacatt
MA1281.2	DOF5.1	AT1G14870.1	538	556	+	13.5909	1.13e-05	0.017	aaaaagtagtagttaaata
MA1810.2	GLYMA-08G357600	AT1G11380.1	450	458	-	14.0813	1.14e-05	0.238	GTGCATGCA
MA1810.2	GLYMA-08G357600	AT5G35525.1	1346	1354	+	14.0813	1.14e-05	0.238	gtgcatgca
MA1773.2	MYB51	AT3G10980.1	473	483	-	13.7869	1.14e-05	1	TTCACCAACTA
MA1323.2	GATA19	AT3G10980.1	1720	1728	-	14.1184	1.14e-05	0.351	GATCCGATT
MA1312.2	WRKY47	AT3G18450.1	1050	1058	-	14.6341	1.14e-05	0.49	CGTTGACCT
MA2352.1	PC-MYB1	AT3G18450.1	229	237	-	14.3443	1.14e-05	1	TAACCGTTG
MA1355.2	TRB2	AT1G11380.1	1256	1266	-	14.4697	1.14e-05	0.159	AAACCCTAAAA
MA0082.2	squamosa	AT1G14880.1	692	704	-	13.4667	1.14e-05	0.0828	CCACAAAAGGAAA
MA2344.1	REV	AT2G17780.2	1227	1240	-	13.3472	1.14e-05	0.0516	ACTCATCATCATTG
MA2344.1	REV	AT2G17780.1	1227	1240	-	13.3472	1.14e-05	0.0516	ACTCATCATCATTG
MA2344.1	REV	AT2G17780.3	1227	1240	-	13.3472	1.14e-05	0.0516	ACTCATCATCATTG
MA0554.2	SOC1	AT1G52200.1	1507	1519	-	13.4839	1.14e-05	0.109	TATCTATTTTTGT
MA1166.2	PHL12	AT5G35525.1	388	399	+	13.8421	1.15e-05	0.31	aagaaaatattc
MA1403.1	BPC5	AT2G40935.2	1656	1685	-	-36.378	1.15e-05	0.0197	GAACAGAGCAAGAAGCAGAGACAAAAAAAG
MA1403.1	BPC5	AT2G40935.3	1793	1822	-	-36.378	1.15e-05	0.0197	GAACAGAGCAAGAAGCAGAGACAAAAAAAG
MA1403.1	BPC5	AT2G40935.1	1793	1822	-	-36.378	1.15e-05	0.0197	GAACAGAGCAAGAAGCAGAGACAAAAAAAG
MA1296.2	WRKY46	AT5G51400.1	806	815	+	14.1429	1.15e-05	0.489	ctttggcttt
MA1188.1	At3g11280	AT2G17780.1	1158	1171	-	13.6818	1.15e-05	0.253	ATCATTATCTCATT
MA1188.1	At3g11280	AT2G17780.3	1158	1171	-	13.6818	1.15e-05	0.253	ATCATTATCTCATT
MA1188.1	At3g11280	AT2G17780.2	1158	1171	-	13.6818	1.15e-05	0.253	ATCATTATCTCATT
MA1240.2	ERF077	AT2G37110.1	609	618	-	13.7879	1.15e-05	0.333	TCTCCGCCGC
MA1660.2	NAC013	AT4G35920.3	1175	1193	+	12.1803	1.15e-05	0.16	cttcttcttcttcaagcat
MA1660.2	NAC013	AT4G35920.1	1175	1193	+	12.1803	1.15e-05	0.16	cttcttcttcttcaagcat
MA1660.2	NAC013	AT4G35920.2	1175	1193	+	12.1803	1.15e-05	0.16	cttcttcttcttcaagcat
MA1379.1	SOL1	AT3G18470.1	1185	1199	+	13.3582	1.16e-05	0.0636	attttaagtttaaat
MA1158.2	MGP	AT2G37110.1	213	225	+	13.0455	1.16e-05	0.101	atacagacaaaaa
MA1380.1	TCX6	AT1G58320.1	1242	1256	-	13.5672	1.17e-05	0.0561	TTTTAAATATGGATA
MA1214.2	ATHB-40	AT1G58320.1	1724	1734	+	14	1.17e-05	0.322	aacaataatta
MA2371.1	MYB31	AT2G45010.2	987	1001	-	13.6557	1.17e-05	0.302	CAACAACAAACTACC
MA2371.1	MYB31	AT2G45010.1	1724	1738	-	13.6557	1.17e-05	0.302	CAACAACAAACTACC
MA1738.1	ATMYB31	AT2G45010.2	987	1001	-	13.6557	1.17e-05	0.298	CAACAACAAACTACC
MA1738.1	ATMYB31	AT2G45010.1	1724	1738	-	13.6557	1.17e-05	0.298	CAACAACAAACTACC
MA1159.2	SGR5	AT5G35525.1	299	311	+	13.5	1.17e-05	0.109	gaaaaaaacaaat
MA1316.2	WRKY71	AT1G49030.1	1544	1553	+	14.0455	1.17e-05	0.187	agaagtcaac
MA1316.2	WRKY71	AT5G51400.1	1738	1747	+	14.0455	1.17e-05	0.187	agaagtcaac
MA1403.1	BPC5	AT1G14870.1	368	397	-	-36.5122	1.18e-05	0.0199	AGAAAAAAACAGAACTTGAGAGAGATTGTG
MA0097.1	bZIP911	AT5G05350.1	1504	1515	+	10.4494	1.18e-05	1	ggtgacatgtcc
MA1743.2	BZIP2	AT2G45010.2	1064	1076	+	12.7869	1.19e-05	0.182	cgacgacgtggcg
MA1743.2	BZIP2	AT2G45010.1	1801	1813	+	12.7869	1.19e-05	0.182	cgacgacgtggcg
MA1785.2	NAC018	AT1G68610.1	1319	1328	-	12.918	1.19e-05	1	ATACGTAACT
MA1330.2	ZHD6	AT1G11380.1	564	575	+	13.6269	1.19e-05	0.102	aatattaattaa
MA1813.2	EIL4	AT1G11380.1	984	992	+	14.3636	1.2e-05	0.262	ttcaatgaa
MA1813.2	EIL4	AT5G51400.1	1454	1462	+	14.3636	1.2e-05	0.262	ttcaatgaa
MA1397.2	AT1G74840	AT5G51400.1	408	416	+	14.3636	1.2e-05	0.184	tatggataa
MA1213.3	ZHD3	AT1G68610.1	512	520	-	13.6522	1.2e-05	0.429	CAATAATTG
MA0008.4	HAT5	AT1G68610.1	512	520	+	14.8312	1.2e-05	0.392	caattattg
MA1380.1	TCX6	AT4G35920.1	640	654	+	13.5224	1.2e-05	0.0561	ttttaaaatttttgt
MA1380.1	TCX6	AT4G35920.3	640	654	+	13.5224	1.2e-05	0.0561	ttttaaaatttttgt
MA1380.1	TCX6	AT4G35920.2	640	654	+	13.5224	1.2e-05	0.0561	ttttaaaatttttgt
MA2013.2	ERF115	AT2G37110.1	605	615	-	13.3871	1.2e-05	0.643	CCGCCGCAGCA
MA1402.1	BPC6	AT5G51400.1	16	36	-	3.82895	1.2e-05	0.0297	ATATCTTTCTCTATCACTAGA
MA1268.2	CDF5	AT3G10980.1	1873	1893	+	13.3485	1.2e-05	0.0255	gaatcttttcttcttcttttt
MA1811.2	GLYMA-13G317000	AT1G68630.1	90	97	-	14.4397	1.21e-05	0.259	ACGTGGCA
MA1811.2	GLYMA-13G317000	AT2G17780.3	1410	1417	+	14.4397	1.21e-05	0.259	acgtggca
MA1811.2	GLYMA-13G317000	AT2G17780.1	1410	1417	+	14.4397	1.21e-05	0.259	acgtggca
MA1811.2	GLYMA-13G317000	AT2G17780.2	1410	1417	+	14.4397	1.21e-05	0.259	acgtggca
MA1811.2	GLYMA-13G317000	AT1G11380.1	1784	1791	+	14.4397	1.21e-05	0.259	acgtggca
MA1808.2	GLYMA-06G314400	AT1G68630.1	90	97	-	14.4043	1.21e-05	0.259	ACGTGGCA
MA1808.2	GLYMA-06G314400	AT2G17780.3	1410	1417	+	14.4043	1.21e-05	0.259	acgtggca
MA1808.2	GLYMA-06G314400	AT2G17780.1	1410	1417	+	14.4043	1.21e-05	0.259	acgtggca
MA1808.2	GLYMA-06G314400	AT2G17780.2	1410	1417	+	14.4043	1.21e-05	0.259	acgtggca
MA1808.2	GLYMA-06G314400	AT1G11380.1	1784	1791	+	14.4043	1.21e-05	0.259	acgtggca
MA1032.2	DREB1G	AT4G35920.1	605	612	+	14.7377	1.21e-05	0.432	tgccgaca
MA1032.2	DREB1G	AT4G35920.3	605	612	+	14.7377	1.21e-05	0.432	tgccgaca
MA1032.2	DREB1G	AT4G35920.2	605	612	+	14.7377	1.21e-05	0.432	tgccgaca
MA1828.2	Zm00001d038683	AT1G11380.1	780	787	-	14.7523	1.21e-05	1	GTGGTCCA
MA1692.2	ARF29	AT4G35920.2	606	613	+	14.9083	1.21e-05	0.432	gccgacaa
MA1692.2	ARF29	AT4G35920.1	606	613	+	14.9083	1.21e-05	0.432	gccgacaa
MA1692.2	ARF29	AT4G35920.3	606	613	+	14.9083	1.21e-05	0.432	gccgacaa
MA2414.1	EREB127	AT4G35920.1	605	612	+	14.9694	1.21e-05	0.432	tgccgaca
MA2414.1	EREB127	AT4G35920.3	605	612	+	14.9694	1.21e-05	0.432	tgccgaca
MA2414.1	EREB127	AT4G35920.2	605	612	+	14.9694	1.21e-05	0.432	tgccgaca
MA2021.2	LBD13	AT2G37110.1	918	925	-	14.122	1.21e-05	0.591	TCCACCGT
MA1307.3	WRKY31	AT3G18450.1	1051	1058	+	14.7857	1.21e-05	0.516	ggtcaacg
MA1081.3	WRKY25	AT3G18450.1	1051	1058	+	14.7705	1.21e-05	0.573	ggtcaacg
MA1076.3	WRKY15	AT3G18450.1	1051	1058	+	14.2857	1.21e-05	0.938	ggtcaacg
MA1056.2	SPL11	AT1G68630.1	5	12	+	14.3934	1.21e-05	1	cgtacgga
MA1351.3	GBF3	AT1G68630.1	90	97	-	14.6972	1.21e-05	0.259	ACGTGGCA
MA1351.3	GBF3	AT2G17780.3	1410	1417	+	14.6972	1.21e-05	0.259	acgtggca
MA1351.3	GBF3	AT2G17780.2	1410	1417	+	14.6972	1.21e-05	0.259	acgtggca
MA1351.3	GBF3	AT2G17780.1	1410	1417	+	14.6972	1.21e-05	0.259	acgtggca
MA1351.3	GBF3	AT1G11380.1	1784	1791	+	14.6972	1.21e-05	0.259	acgtggca
MA1745.2	BZIP63	AT1G14880.1	441	448	-	13.9344	1.21e-05	0.748	TGACGTGG
MA0931.2	ABI5	AT2G17780.2	980	987	+	14.4098	1.21e-05	0.432	gacacgtg
MA0931.2	ABI5	AT2G17780.3	980	987	+	14.4098	1.21e-05	0.432	gacacgtg
MA0931.2	ABI5	AT2G17780.1	980	987	+	14.4098	1.21e-05	0.432	gacacgtg
MA1358.2	bHLH130	AT1G14870.1	80	87	+	14.3816	1.21e-05	1	ccacttgc
MA1752.2	ERF025	AT4G35920.1	605	612	+	14.4098	1.21e-05	0.432	tgccgaca
MA1752.2	ERF025	AT4G35920.3	605	612	+	14.4098	1.21e-05	0.432	tgccgaca
MA1752.2	ERF025	AT4G35920.2	605	612	+	14.4098	1.21e-05	0.432	tgccgaca
MA1258.2	DREB2A	AT2G40935.2	991	999	+	14.3182	1.21e-05	0.432	aaggcggtg
MA1258.2	DREB2A	AT2G40935.3	1128	1136	+	14.3182	1.21e-05	0.432	aaggcggtg
MA1258.2	DREB2A	AT2G40935.1	1128	1136	+	14.3182	1.21e-05	0.432	aaggcggtg
MA2092.1	PK27149.1	AT1G14880.1	441	448	-	14.1148	1.21e-05	0.852	TGACGTGG
MA2091.1	PK27109.1	AT2G45010.1	573	580	+	14.5968	1.21e-05	1	gacagctg
MA2072.1	PK16335.1	AT2G45010.1	573	580	+	14.3548	1.21e-05	0.829	gacagctg
MA2055.1	PK00315.1	AT2G45010.1	573	580	+	13.5968	1.21e-05	0.596	gacagctg
MA1084.1	WRKY38	AT3G18450.1	1051	1058	-	14.5447	1.21e-05	0.862	CGTTGACC
MA1075.1	WRKY12	AT3G18450.1	1051	1058	-	14.6911	1.21e-05	1	CGTTGACC
MA1281.2	DOF5.1	AT1G68610.1	1697	1715	+	13.5	1.21e-05	0.0178	aaaaatcaaaagaaaaaaa
MA1297.2	WRKY26	AT3G18450.1	1048	1058	+	13.8902	1.21e-05	0.28	acaggtcaacg
MA1344.2	BZIP28	AT2G45010.2	1067	1076	+	14.303	1.21e-05	0.175	cgacgtggcg
MA1344.2	BZIP28	AT2G45010.1	1804	1813	+	14.303	1.21e-05	0.175	cgacgtggcg
MA1379.1	SOL1	AT5G35525.1	127	141	+	13.2687	1.21e-05	0.0636	tcttaatattcaaaa
MA1370.2	IDD5	AT1G68610.1	1711	1724	-	12.7237	1.22e-05	0.0882	TTTTTTCGTTTTTT
MA2445.1	SPL4D	AT2G40935.2	428	439	-	13.2927	1.22e-05	0.436	GGTACTTCTGCT
MA2445.1	SPL4D	AT2G40935.1	565	576	-	13.2927	1.22e-05	0.436	GGTACTTCTGCT
MA2445.1	SPL4D	AT2G40935.3	565	576	-	13.2927	1.22e-05	0.436	GGTACTTCTGCT
MA1214.2	ATHB-40	AT3G18460.1	1318	1328	+	13.9394	1.22e-05	0.322	atcaataattt
MA2371.1	MYB31	AT3G10980.1	1088	1102	-	13.5902	1.23e-05	0.302	TTACTACCAACCATA
MA1738.1	ATMYB31	AT3G10980.1	1088	1102	-	13.5902	1.23e-05	0.298	TTACTACCAACCATA
MA1404.1	BPC1	AT4G35920.1	980	1003	+	4.57576	1.23e-05	0.0209	gggagaaagaaagctaatgagaga
MA1404.1	BPC1	AT4G35920.2	980	1003	+	4.57576	1.23e-05	0.0209	gggagaaagaaagctaatgagaga
MA1404.1	BPC1	AT4G35920.3	980	1003	+	4.57576	1.23e-05	0.0209	gggagaaagaaagctaatgagaga
MA1404.1	BPC1	AT1G49030.1	1928	1951	+	4.57576	1.23e-05	0.0209	aaaaaaaagagaaggaaaaggtta
MA2422.1	OsbZIP42	AT2G45010.2	1067	1076	-	13.122	1.23e-05	0.22	CGCCACGTCG
MA2422.1	OsbZIP42	AT2G45010.1	1804	1813	-	13.122	1.23e-05	0.22	CGCCACGTCG
MA1281.2	DOF5.1	AT5G35525.1	367	385	-	13.4697	1.23e-05	0.0178	AAAAAATAAAGATAAAAAA
MA1352.1	TRP1	AT3G18450.1	1879	1899	+	1.6	1.23e-05	0.0981	aacctataaacttaaccatca
MA1682.2	TCX3	AT3G18460.1	975	986	-	13.6721	1.24e-05	0.0893	TAATTCAAATCA
MA1380.1	TCX6	AT5G51400.1	1666	1680	-	13.4627	1.24e-05	0.0561	ATTCAAATTTTAGTT
MA1379.1	SOL1	AT1G14870.1	711	725	-	13.2239	1.24e-05	0.0636	TTAATAATTTCAAAA
MA1278.2	DOF3.4	AT3G10980.1	1451	1467	+	13.3788	1.24e-05	0.0386	cttttttttttcctttt
MA1162.1	TCX2	AT1G14870.1	1814	1828	+	13.2239	1.24e-05	0.0815	ttttcaaaatcaaac
MA1079.3	WRKY21	AT1G58320.1	346	356	-	13.6857	1.25e-05	0.201	AAAAGTCAAAA
MA1079.3	WRKY21	AT1G52200.1	1778	1788	+	13.6857	1.25e-05	0.201	aaaagtcaaaa
MA1186.2	YAB4	AT1G52200.1	90	100	+	13.5303	1.25e-05	0.216	tttcttatcct
MA1159.2	SGR5	AT1G68610.1	1268	1280	-	13.3333	1.25e-05	0.109	ACATAAAACAAAA
MA0559.1	PI	AT1G11380.1	1930	1943	+	13.4545	1.25e-05	0.0556	ccaaaaaaggtaca
MA1196.2	AT5G05790	AT1G11380.1	938	951	-	13.5758	1.25e-05	0.303	AACATCATCTACAT
MA1194.2	AT3G10580	AT5G35525.1	1750	1763	-	13.7632	1.25e-05	0.149	TAATGGATAATCTT
MA0082.2	squamosa	AT1G14880.1	964	976	+	13.3778	1.25e-05	0.0828	ccatatatagtat
MA0082.2	squamosa	AT1G14880.1	1016	1028	+	13.3778	1.25e-05	0.0828	ccatatatagtat
MA1345.2	BZIP48	AT2G17780.1	1405	1416	-	11.8182	1.25e-05	0.191	GCCACGTCGGAG
MA1345.2	BZIP48	AT2G17780.2	1405	1416	-	11.8182	1.25e-05	0.191	GCCACGTCGGAG
MA1345.2	BZIP48	AT2G17780.3	1405	1416	-	11.8182	1.25e-05	0.191	GCCACGTCGGAG
MA1787.2	NAC047	AT1G68610.1	1319	1328	-	12.8689	1.25e-05	1	ATACGTAACT
MA1274.1	DOF3.6	AT3G18450.1	1942	1962	-	13.3182	1.25e-05	0.0089	TCTTCTCTTTTTTTCTTTTAA
MA0584.2	2025-09-01	AT3G18450.1	1595	1607	+	13.6292	1.25e-05	0.218	ccacatatagtaa
MA1784.1	NAC011	AT4G35920.3	1493	1513	+	11.2623	1.25e-05	0.219	ctttcgtcagcttcaagtctt
MA1784.1	NAC011	AT4G35920.1	1493	1513	+	11.2623	1.25e-05	0.219	ctttcgtcagcttcaagtctt
MA1784.1	NAC011	AT4G35920.2	1493	1513	+	11.2623	1.25e-05	0.219	ctttcgtcagcttcaagtctt
MA1301.2	WRKY33	AT2G37110.1	1861	1870	-	14.0455	1.25e-05	0.478	ATAGTCAAAG
MA1094.3	WRKY8	AT1G11380.1	871	881	+	13.3265	1.26e-05	0.199	ataagtcaaca
MA1354.1	AT4G12670	AT3G18460.1	756	784	+	-8.75281	1.26e-05	0.0964	caaaacccgtggtcttgacccctctattg
MA1341.2	BZIP53	AT2G45010.2	1064	1076	+	12.3333	1.26e-05	0.194	cgacgacgtggcg
MA1341.2	BZIP53	AT2G45010.1	1801	1813	+	12.3333	1.26e-05	0.194	cgacgacgtggcg
MA1193.2	AT2G38090	AT1G58320.1	1744	1756	+	13.8537	1.26e-05	0.234	aaaagataagatt
MA1277.2	DOF1.7	AT5G05350.1	235	245	+	13.1212	1.26e-05	0.107	aaaaaggaaat
MA1274.1	DOF3.6	AT3G10980.1	1051	1071	-	13.303	1.26e-05	0.0089	TAGTTTTTTTTTTTTTTTTGT
MA1274.1	DOF3.6	AT3G18460.1	1687	1707	+	13.303	1.26e-05	0.0089	attgtttttgtttttttttta
MA1161.1	TSO1	AT3G18460.1	1048	1062	-	13.3056	1.27e-05	0.0681	GAAAAAGAATTTAAA
MA2040.2	ENAP2	AT2G45010.2	1202	1210	+	14.1034	1.27e-05	0.124	ttccggcga
MA2040.2	ENAP2	AT2G45010.1	1939	1947	+	14.1034	1.27e-05	0.124	ttccggcga
MA2039.2	ASIL2	AT4G35920.1	1405	1413	+	14.1311	1.27e-05	0.124	cgccggcga
MA2039.2	ASIL2	AT4G35920.3	1405	1413	+	14.1311	1.27e-05	0.124	cgccggcga
MA2039.2	ASIL2	AT4G35920.2	1405	1413	+	14.1311	1.27e-05	0.124	cgccggcga
MA2039.2	ASIL2	AT4G35920.3	1404	1412	-	14.1311	1.27e-05	0.124	CGCCGGCGA
MA2039.2	ASIL2	AT4G35920.2	1404	1412	-	14.1311	1.27e-05	0.124	CGCCGGCGA
MA2039.2	ASIL2	AT4G35920.1	1404	1412	-	14.1311	1.27e-05	0.124	CGCCGGCGA
MA1735.2	AT2G38300	AT2G17780.3	1824	1833	-	13.5738	1.27e-05	0.136	AAAATTCTCT
MA1735.2	AT2G38300	AT2G17780.1	1824	1833	-	13.5738	1.27e-05	0.136	AAAATTCTCT
MA1735.2	AT2G38300	AT2G17780.2	1824	1833	-	13.5738	1.27e-05	0.136	AAAATTCTCT
MA1174.2	MYB56	AT2G45010.1	405	414	-	13.3333	1.28e-05	0.984	ATAACGGAAA
MA1278.2	DOF3.4	AT2G45010.2	517	533	+	13.3485	1.28e-05	0.0386	ctattcgtttgcttttg
MA1278.2	DOF3.4	AT2G45010.1	1254	1270	+	13.3485	1.28e-05	0.0386	ctattcgtttgcttttg
MA1274.1	DOF3.6	AT3G10980.1	1785	1805	+	13.2879	1.28e-05	0.0089	tttctttttcatctttgttta
MA1274.1	DOF3.6	AT1G14870.1	1973	1993	+	13.2879	1.28e-05	0.0089	tcttcttttttgttctctctc
MA1267.2	DOF5.8	AT5G35525.1	1261	1279	-	13.3939	1.28e-05	0.0236	TTATAAAATTTCTCTTTTT
MA1403.1	BPC5	AT4G35920.2	1290	1319	-	-36.9634	1.29e-05	0.0206	GGAGAGAGAGAGAGGAAACAATATTGGAAT
MA1403.1	BPC5	AT4G35920.3	1290	1319	-	-36.9634	1.29e-05	0.0206	GGAGAGAGAGAGAGGAAACAATATTGGAAT
MA1403.1	BPC5	AT4G35920.1	1290	1319	-	-36.9634	1.29e-05	0.0206	GGAGAGAGAGAGAGGAAACAATATTGGAAT
MA1402.1	BPC6	AT5G51400.1	18	38	-	3.59211	1.29e-05	0.0311	CGATATCTTTCTCTATCACTA
MA1273.2	DOF4.2	AT1G11380.1	1933	1943	+	13.697	1.29e-05	0.167	aaaaaggtaca
MA1269.2	DOF4.5	AT1G14870.1	1679	1691	+	13.4697	1.29e-05	0.185	aaaaagtatgttt
MA1204.1	AGL13	AT5G35525.1	249	266	-	11.7143	1.29e-05	0.085	ATACCATAAACATAAAAA
MA1274.1	DOF3.6	AT1G11380.1	901	921	-	13.2727	1.29e-05	0.0089	ATAACTTTTGTTTGTTTCTTA
MA1274.1	DOF3.6	AT3G18450.1	1275	1295	+	13.2727	1.29e-05	0.0089	tgcattttttttttttttttt
MA1192.2	DIV1	AT1G11380.1	1067	1077	-	13.7121	1.29e-05	0.242	TGGATAAGAAA
MA1385.2	AT2G40260	AT2G37110.1	1417	1426	+	13.4091	1.29e-05	0.16	tatattcttt
MA1385.2	AT2G40260	AT3G10980.1	1903	1912	+	13.4091	1.29e-05	0.16	tatattcttt
MA1383.2	KAN2	AT1G68610.1	1261	1270	+	13.8857	1.29e-05	0.106	attattcttt
MA1383.2	KAN2	AT2G17780.1	1424	1433	-	13.8857	1.29e-05	0.106	ATTATTCTTT
MA1383.2	KAN2	AT2G17780.3	1424	1433	-	13.8857	1.29e-05	0.106	ATTATTCTTT
MA1383.2	KAN2	AT2G17780.2	1424	1433	-	13.8857	1.29e-05	0.106	ATTATTCTTT
MA1267.2	DOF5.8	AT1G58320.1	805	823	+	13.3788	1.29e-05	0.0236	ttttttttttttttttttt
MA1267.2	DOF5.8	AT1G58320.1	806	824	+	13.3788	1.29e-05	0.0236	ttttttttttttttttttt
MA1267.2	DOF5.8	AT1G58320.1	807	825	+	13.3788	1.29e-05	0.0236	ttttttttttttttttttt
MA1267.2	DOF5.8	AT5G51400.1	1120	1138	+	13.3788	1.29e-05	0.0236	ttttttttttttttttttt
MA1267.2	DOF5.8	AT5G51400.1	1121	1139	+	13.3788	1.29e-05	0.0236	ttttttttttttttttttt
MA1267.2	DOF5.8	AT5G51400.1	1122	1140	+	13.3788	1.29e-05	0.0236	ttttttttttttttttttt
MA1267.2	DOF5.8	AT3G18450.1	1279	1297	+	13.3788	1.29e-05	0.0236	ttttttttttttttttttt
MA1267.2	DOF5.8	AT3G18450.1	1280	1298	+	13.3788	1.29e-05	0.0236	ttttttttttttttttttt
MA1267.2	DOF5.8	AT3G18450.1	1281	1299	+	13.3788	1.29e-05	0.0236	ttttttttttttttttttt
MA1267.2	DOF5.8	AT3G18450.1	1282	1300	+	13.3788	1.29e-05	0.0236	ttttttttttttttttttt
MA1362.2	bHLH77	AT4G35920.1	5	16	+	14.1341	1.29e-05	0.464	taatccacgtgc
MA1362.2	bHLH77	AT4G35920.2	5	16	+	14.1341	1.29e-05	0.464	taatccacgtgc
MA1362.2	bHLH77	AT4G35920.3	5	16	+	14.1341	1.29e-05	0.464	taatccacgtgc
MA1783.1	NAC005	AT1G14880.1	1559	1577	-	13.3607	1.3e-05	0.176	TAACTTATAAGAAAAGTTT
MA1354.1	AT4G12670	AT5G35525.1	175	203	+	-8.86517	1.3e-05	0.0964	ctaaaaactataccgtaaatatacatagt
MA1830.2	Zm00001d015407	AT2G17780.3	1424	1439	+	13.056	1.3e-05	0.129	aaagaataatctacat
MA1830.2	Zm00001d015407	AT2G17780.1	1424	1439	+	13.056	1.3e-05	0.129	aaagaataatctacat
MA1830.2	Zm00001d015407	AT2G17780.2	1424	1439	+	13.056	1.3e-05	0.129	aaagaataatctacat
MA1277.2	DOF1.7	AT1G68610.1	627	637	+	13.0606	1.3e-05	0.107	aaaaagtagag
MA1772.2	MYB43	AT1G11380.1	772	783	-	14.0984	1.3e-05	0.897	TCCACCTAACCT
MA1344.2	BZIP28	AT1G11380.1	1782	1791	+	14.2727	1.3e-05	0.175	ttacgtggca
MA2009.2	NAC010	AT1G14880.1	1559	1579	+	12.2121	1.3e-05	0.376	aaacttttcttataagttaaa
MA0082.2	squamosa	AT1G14880.1	259	271	+	13.3222	1.31e-05	0.0828	tcaaataaagaaa
MA1161.1	TSO1	AT4G35920.1	1474	1488	-	13.2361	1.31e-05	0.0681	AGAGTAAAATTCAAA
MA1161.1	TSO1	AT4G35920.3	1474	1488	-	13.2361	1.31e-05	0.0681	AGAGTAAAATTCAAA
MA1161.1	TSO1	AT4G35920.2	1474	1488	-	13.2361	1.31e-05	0.0681	AGAGTAAAATTCAAA
MA1199.1	AGL16	AT3G18460.1	1358	1372	+	13.2576	1.31e-05	0.202	tttccacatatagaa
MA1278.2	DOF3.4	AT1G14870.1	1966	1982	+	13.3182	1.31e-05	0.0386	actctcttcttcttttt
MA0005.3	AG	AT1G14870.1	235	250	-	13.4878	1.32e-05	0.362	TATCCAAAATAGTAAA
MA1162.1	TCX2	AT5G05350.1	1000	1014	-	13.1045	1.32e-05	0.0815	ATTCAAAAATTAAAC
MA1273.2	DOF4.2	AT1G68610.1	1820	1830	+	13.6061	1.32e-05	0.167	aaaaaggcagt
MA1404.1	BPC1	AT4G35920.2	1635	1658	-	4.36364	1.32e-05	0.0213	AAGCAACAAAGAGAAAAAGAGAGT
MA1404.1	BPC1	AT4G35920.1	1635	1658	-	4.36364	1.32e-05	0.0213	AAGCAACAAAGAGAAAAAGAGAGT
MA1404.1	BPC1	AT4G35920.3	1635	1658	-	4.36364	1.32e-05	0.0213	AAGCAACAAAGAGAAAAAGAGAGT
MA1403.1	BPC5	AT5G51400.1	59	88	+	-37.1098	1.32e-05	0.0209	atggtgacagacacagagaccgtggtagag
MA1757.2	HDG7	AT3G18450.1	904	913	+	14.3871	1.33e-05	0.465	tcattaatta
MA1757.2	HDG7	AT5G51400.1	1810	1819	-	14.3871	1.33e-05	0.465	TCATTAATTA
MA1215.2	ATHB-53	AT1G58320.1	1726	1734	+	14.0299	1.33e-05	0.253	caataatta
MA1215.2	ATHB-53	AT1G68610.1	1921	1929	+	14.0299	1.33e-05	0.253	caataatta
MA1742.2	BZIP18	AT2G45010.1	572	581	+	13.7705	1.33e-05	1	cgacagctgg
MA1186.2	YAB4	AT1G11380.1	1067	1077	+	13.4242	1.33e-05	0.216	tttcttatcca
MA1274.1	DOF3.6	AT1G14870.1	392	412	+	13.2273	1.33e-05	0.00909	ttttctttaatttctctttga
MA1204.1	AGL13	AT2G37110.1	55	72	-	11.6286	1.34e-05	0.085	TTTCCTAAATTAGTCATT
MA1372.2	ZAT10	AT3G18460.1	296	305	-	12.2537	1.34e-05	0.51	CAGTTTCACT
MA1079.3	WRKY21	AT1G49030.1	1544	1554	+	13.5286	1.34e-05	0.201	agaagtcaaca
MA1079.3	WRKY21	AT5G51400.1	1738	1748	+	13.5286	1.34e-05	0.201	agaagtcaaca
MA1328.1	ZHD9	AT5G05350.1	613	627	-	13.806	1.34e-05	0.0955	TTTAGTGTTTAATTA
MA1665.3	HSFB2A	AT4G35920.3	1078	1087	-	13.6531	1.35e-05	0.234	AGAAGATTCT
MA1665.3	HSFB2A	AT4G35920.2	1078	1087	-	13.6531	1.35e-05	0.234	AGAAGATTCT
MA1665.3	HSFB2A	AT4G35920.1	1078	1087	-	13.6531	1.35e-05	0.234	AGAAGATTCT
MA1665.3	HSFB2A	AT5G05350.1	1847	1856	-	13.6531	1.35e-05	0.234	AGAAGATTCT
MA1784.1	NAC011	AT3G18470.1	823	843	-	11.0492	1.35e-05	0.219	CTTTCTTCGTATCGAAGTATT
MA1281.2	DOF5.1	AT2G45010.1	175	193	-	13.3333	1.35e-05	0.0191	AAAAGGATAAATGTAGAAG
MA1790.1	NAC073	AT3G18470.1	231	245	+	13.5484	1.35e-05	0.305	cttgctcgtcaagca
MA0082.2	squamosa	AT2G17780.3	1530	1542	-	13.2778	1.35e-05	0.0828	CCAAAAAAAGAAG
MA0082.2	squamosa	AT2G17780.1	1530	1542	-	13.2778	1.35e-05	0.0828	CCAAAAAAAGAAG
MA0082.2	squamosa	AT2G17780.2	1530	1542	-	13.2778	1.35e-05	0.0828	CCAAAAAAAGAAG
MA1268.2	CDF5	AT1G14870.1	1238	1258	-	13.1667	1.36e-05	0.0281	ATCTCTTTTTTAGTTTTATTC
MA0559.1	PI	AT1G14880.1	225	238	+	13.3333	1.36e-05	0.0556	acaaaacaagaaaa
MA0559.1	PI	AT3G18450.1	1366	1379	+	13.3333	1.36e-05	0.0556	aaaaaaaaagaaac
MA1379.1	SOL1	AT1G14880.1	678	692	-	13.0448	1.36e-05	0.0636	AATAAATTTTTAAAA
MA1685.2	ARF10	AT2G40935.2	1026	1036	+	13.5505	1.36e-05	0.488	tgggggagaca
MA1685.2	ARF10	AT2G40935.3	1163	1173	+	13.5505	1.36e-05	0.488	tgggggagaca
MA1685.2	ARF10	AT2G40935.1	1163	1173	+	13.5505	1.36e-05	0.488	tgggggagaca
MA1297.2	WRKY26	AT1G58320.1	346	356	-	13.7439	1.36e-05	0.28	AAAAGTCAAAA
MA1297.2	WRKY26	AT1G52200.1	1778	1788	+	13.7439	1.36e-05	0.28	aaaagtcaaaa
MA2376.1	CAMTA5	AT5G05350.1	904	919	+	13.2623	1.36e-05	0.609	catgtaacagacgcgt
MA1194.2	AT3G10580	AT5G51400.1	407	420	+	13.6579	1.37e-05	0.149	ttatggataaaatt
MA1281.2	DOF5.1	AT5G35525.1	362	380	-	13.3182	1.37e-05	0.0191	ATAAAGATAAAAAACGAGA
MA1356.1	TRP2	AT2G37110.1	1572	1592	+	4.80303	1.37e-05	0.107	acacttatacactaaacaaaa
MA1315.2	WRKY24	AT3G18450.1	1048	1058	-	13.6818	1.37e-05	0.316	CGTTGACCTGT
MA1334.2	BZIP11	AT2G17780.3	1405	1417	-	12.0909	1.37e-05	0.214	TGCCACGTCGGAG
MA1334.2	BZIP11	AT2G17780.2	1405	1417	-	12.0909	1.37e-05	0.214	TGCCACGTCGGAG
MA1334.2	BZIP11	AT2G17780.1	1405	1417	-	12.0909	1.37e-05	0.214	TGCCACGTCGGAG
MA1688.2	ARF16	AT1G14870.1	419	428	-	13.3357	1.37e-05	0.709	CAAGACAACA
MA1403.1	BPC5	AT2G45010.2	1869	1898	-	-37.3049	1.37e-05	0.021	AGTGAGAGCAGAAGAAATTCAGAGAAAGAT
MA2369.1	ZHD14	AT1G49030.1	1782	1792	-	13.2903	1.37e-05	0.138	AAAATTCGATT
MA1380.1	TCX6	AT1G58320.1	1903	1917	-	13.2687	1.37e-05	0.0578	ATTTAAATTATTTTA
MA1159.2	SGR5	AT1G14880.1	1747	1759	+	13.1818	1.37e-05	0.109	aagaaaaacaaaa
MA0559.1	PI	AT2G40935.2	1455	1468	-	13.3182	1.38e-05	0.0556	CCAGAAGAAGAGAG
MA0559.1	PI	AT2G40935.3	1592	1605	-	13.3182	1.38e-05	0.0556	CCAGAAGAAGAGAG
MA0559.1	PI	AT2G40935.1	1592	1605	-	13.3182	1.38e-05	0.0556	CCAGAAGAAGAGAG
MA1193.2	AT2G38090	AT1G14880.1	1713	1725	-	13.7195	1.38e-05	0.234	AATGGATAATGTT
MA1193.2	AT2G38090	AT1G14870.1	1751	1763	-	13.7195	1.38e-05	0.234	AATGGATAATGTT
MA1682.2	TCX3	AT1G14870.1	709	720	-	13.4426	1.38e-05	0.0893	AATTTCAAAATA
MA1682.2	TCX3	AT5G51400.1	734	745	-	13.4426	1.38e-05	0.0893	AAATTCAAAACC
MA2032.2	TRB1	AT1G14870.1	208	216	+	13.7398	1.38e-05	0.142	taaccctaa
MA2032.2	TRB1	AT2G40935.2	594	602	+	13.7398	1.38e-05	0.142	taaccctaa
MA2032.2	TRB1	AT2G40935.3	731	739	+	13.7398	1.38e-05	0.142	taaccctaa
MA2032.2	TRB1	AT2G40935.1	731	739	+	13.7398	1.38e-05	0.142	taaccctaa
MA1765.2	MYB121	AT5G51400.1	511	519	-	13.4262	1.38e-05	0.746	TACCTACCT
MA1294.2	MYB62	AT1G58320.1	967	975	-	13.6061	1.38e-05	0.793	TAGTTAGGT
MA1316.2	WRKY71	AT3G18450.1	1067	1076	-	13.8788	1.39e-05	0.191	ACAAGTCAAC
MA1166.2	PHL12	AT1G68610.1	1444	1455	+	13.3289	1.39e-05	0.31	tagggaatcttt
MA1158.2	MGP	AT4G35920.3	1011	1023	+	12.6818	1.39e-05	0.101	aaatcgacaaaaa
MA1158.2	MGP	AT4G35920.2	1011	1023	+	12.6818	1.39e-05	0.101	aaatcgacaaaaa
MA1158.2	MGP	AT4G35920.1	1011	1023	+	12.6818	1.39e-05	0.101	aaatcgacaaaaa
MA1682.2	TCX3	AT5G05350.1	879	890	-	13.4262	1.39e-05	0.0893	AAATTCAAATGG
MA1334.2	BZIP11	AT2G45010.2	1064	1076	-	12.0455	1.39e-05	0.214	CGCCACGTCGTCG
MA1334.2	BZIP11	AT2G45010.1	1801	1813	-	12.0455	1.39e-05	0.214	CGCCACGTCGTCG
MA1377.2	PLT1	AT1G52200.1	664	679	-	13.1842	1.39e-05	0.355	GGCAGGTTTCTCAAGG
MA1299.2	WRKY17	AT1G58320.1	346	355	-	13.75	1.39e-05	0.279	AAAGTCAAAA
MA1299.2	WRKY17	AT1G52200.1	1779	1788	+	13.75	1.39e-05	0.279	aaagtcaaaa
MA1279.2	DOF1.5	AT3G18470.1	148	163	+	13.3636	1.4e-05	0.0823	aaacaaaaaagtacct
MA1279.2	DOF1.5	AT1G14870.1	1674	1689	+	13.3636	1.4e-05	0.0823	aaaaaaaaaagtatgt
MA1382.2	FAR1	AT1G68630.1	246	254	-	14.5303	1.4e-05	0.501	ACACGCGCT
MA1268.2	CDF5	AT1G11380.1	901	921	-	13.1212	1.4e-05	0.0283	ATAACTTTTGTTTGTTTCTTA
MA1274.1	DOF3.6	AT3G18470.1	1235	1255	+	13.1515	1.4e-05	0.00948	tttattttttttccttcagtt
MA1403.1	BPC5	AT5G51400.1	17	46	+	-37.4146	1.4e-05	0.021	ctagtgatagagaaagatatcgtgatcgag
MA1379.1	SOL1	AT1G14880.1	1857	1871	+	12.9851	1.4e-05	0.0636	ttatgatttttaaaa
MA1402.1	BPC6	AT1G11380.1	307	327	-	3.31579	1.4e-05	0.0328	ACATCTCATTCTCTCTTCTTC
MA1156.2	JKD	AT2G45010.2	685	696	+	13.1818	1.4e-05	0.078	atttgtcttcta
MA1156.2	JKD	AT2G45010.1	1422	1433	+	13.1818	1.4e-05	0.078	atttgtcttcta
MA1278.2	DOF3.4	AT2G37110.1	1911	1927	+	13.2424	1.41e-05	0.04	tctttcttcttctttac
MA1281.2	DOF5.1	AT3G10980.1	1784	1802	-	13.2727	1.41e-05	0.0193	ACAAAGATGAAAAAGAAAA
MA1279.2	DOF1.5	AT3G18450.1	1115	1130	-	13.3485	1.41e-05	0.0823	AAAACAAAAAGTTATT
MA2419.1	UB3	AT2G37110.1	223	232	+	13.1986	1.42e-05	0.757	aaagtacaaa
MA1404.1	BPC1	AT2G37110.1	399	422	+	4.15152	1.42e-05	0.0215	gaggaaccaaaaaaaagagtgaga
MA1270.2	DOF3.2	AT5G35525.1	1254	1269	-	13.3788	1.42e-05	0.0641	TCTCTTTTTTTTTTCT
MA1160.2	IDD6	AT1G11380.1	513	528	-	12.1143	1.42e-05	0.0899	ATTTTGTCGTCATGGA
MA1162.1	TCX2	AT5G51400.1	1673	1687	-	12.9552	1.43e-05	0.0815	GTAAGAAATTCAAAT
MA1403.1	BPC5	AT1G14880.1	712	741	+	-37.5122	1.43e-05	0.021	gaattgacagagtgactgtgagtgatggaa
MA1380.1	TCX6	AT1G49030.1	1082	1096	-	13.194	1.43e-05	0.0578	ATTTAAAATCTTAAT
MA1385.2	AT2G40260	AT2G40935.2	415	424	-	13.3788	1.43e-05	0.16	AACATTCTCT
MA1385.2	AT2G40260	AT2G40935.1	552	561	-	13.3788	1.43e-05	0.16	AACATTCTCT
MA1385.2	AT2G40260	AT2G40935.3	552	561	-	13.3788	1.43e-05	0.16	AACATTCTCT
MA1274.1	DOF3.6	AT5G51400.1	1931	1951	-	13.1212	1.43e-05	0.00959	ACTATTTTTTTTTTTTTTGGT
MA2424.1	OsbZIP77	AT1G11380.1	1780	1791	-	12.2131	1.43e-05	0.219	TGCCACGTAAGA
MA2415.1	EREB138	AT3G10980.1	1499	1508	-	12.9786	1.43e-05	0.801	AGGCCGCCAT
MA1403.1	BPC5	AT5G51400.1	31	60	+	-37.5366	1.43e-05	0.021	agatatcgtgatcgagaccgaaacagagat
MA1379.1	SOL1	AT1G58320.1	1903	1917	+	12.9403	1.43e-05	0.0636	taaaataatttaaat
MA1170.2	MYB118	AT5G05350.1	1306	1317	+	13.8714	1.43e-05	0.933	ttccgttacata
MA1403.1	BPC5	AT2G45010.1	731	760	-	-37.5488	1.43e-05	0.021	TGTCAGATAAAAAAAGAGTGCGACTGAGAG
MA1156.2	JKD	AT2G37110.1	213	224	-	13.1515	1.43e-05	0.078	TTTTGTCTGTAT
MA1293.2	MYB57	AT5G51400.1	817	826	-	13.7727	1.44e-05	1	TACCTAACCC
MA2348.1	IDD6	AT1G11380.1	513	528	-	12.0164	1.44e-05	0.0926	ATTTTGTCGTCATGGA
MA1404.1	BPC1	AT2G17780.2	473	496	+	4.10606	1.44e-05	0.0215	gagagactgtgtaagaaatacaga
MA1404.1	BPC1	AT2G17780.1	473	496	+	4.10606	1.44e-05	0.0215	gagagactgtgtaagaaatacaga
MA1404.1	BPC1	AT2G17780.3	473	496	+	4.10606	1.44e-05	0.0215	gagagactgtgtaagaaatacaga
MA1160.2	IDD6	AT1G14870.1	1213	1228	-	12.0857	1.44e-05	0.0899	TTGTCGTCTTTTTGTT
MA1781.2	MYB94	AT2G45010.1	543	552	-	13.7049	1.44e-05	0.559	TCAACCACTT
MA1803.2	VIP1	AT2G45010.1	572	581	+	13.8525	1.45e-05	0.778	cgacagctgg
MA2348.1	IDD6	AT1G14870.1	1213	1228	-	12	1.45e-05	0.0926	TTGTCGTCTTTTTGTT
MA1328.1	ZHD9	AT2G17780.1	207	221	+	13.7164	1.45e-05	0.0955	tatatgccctaatta
MA1328.1	ZHD9	AT2G17780.2	207	221	+	13.7164	1.45e-05	0.0955	tatatgccctaatta
MA1328.1	ZHD9	AT2G17780.3	207	221	+	13.7164	1.45e-05	0.0955	tatatgccctaatta
MA0556.2	AP3	AT1G11380.1	715	727	-	13.3429	1.45e-05	0.115	CCAAAAAAGAAAA
MA1181.2	MYB113	AT1G58320.1	1972	1981	+	13.0758	1.45e-05	0.427	aatcagttat
MA1401.2	RVE7	AT1G58320.1	330	338	-	14.8939	1.46e-05	0.187	TAAATATCT
MA1401.2	RVE7	AT1G68610.1	1328	1336	+	14.8939	1.46e-05	0.187	taaatatct
MA1401.2	RVE7	AT1G14870.1	1359	1367	-	14.8939	1.46e-05	0.187	TAAATATCT
MA1191.2	RVE7L	AT1G58320.1	330	338	-	14.4091	1.46e-05	0.172	TAAATATCT
MA1191.2	RVE7L	AT1G68610.1	1328	1336	+	14.4091	1.46e-05	0.172	taaatatct
MA1191.2	RVE7L	AT1G14870.1	1359	1367	-	14.4091	1.46e-05	0.172	TAAATATCT
MA1190.2	RVE5	AT1G58320.1	330	338	+	14.3485	1.46e-05	0.177	agatattta
MA1190.2	RVE5	AT1G68610.1	1328	1336	-	14.3485	1.46e-05	0.177	AGATATTTA
MA1190.2	RVE5	AT1G14870.1	1359	1367	+	14.3485	1.46e-05	0.177	agatattta
MA1187.2	RVE4	AT1G58320.1	330	338	+	14.0303	1.46e-05	0.187	agatattta
MA1187.2	RVE4	AT1G68610.1	1328	1336	-	14.0303	1.46e-05	0.187	AGATATTTA
MA1187.2	RVE4	AT1G14870.1	1359	1367	+	14.0303	1.46e-05	0.187	agatattta
MA1185.2	LHY	AT1G58320.1	330	338	+	14.8485	1.46e-05	0.196	agatattta
MA1185.2	LHY	AT1G68610.1	1328	1336	-	14.8485	1.46e-05	0.196	AGATATTTA
MA1185.2	LHY	AT1G14870.1	1359	1367	+	14.8485	1.46e-05	0.196	agatattta
MA1184.2	RVE1	AT1G58320.1	330	338	-	14.6061	1.46e-05	0.165	TAAATATCT
MA1184.2	RVE1	AT1G68610.1	1328	1336	+	14.6061	1.46e-05	0.165	taaatatct
MA1184.2	RVE1	AT1G14870.1	1359	1367	-	14.6061	1.46e-05	0.165	TAAATATCT
MA1183.2	RVE6	AT1G58320.1	330	338	+	14.3182	1.46e-05	0.207	agatattta
MA1183.2	RVE6	AT1G68610.1	1328	1336	-	14.3182	1.46e-05	0.207	AGATATTTA
MA1183.2	RVE6	AT1G14870.1	1359	1367	+	14.3182	1.46e-05	0.207	agatattta
MA1182.2	RVE8	AT1G58320.1	330	338	+	14.2879	1.46e-05	0.164	agatattta
MA1182.2	RVE8	AT1G68610.1	1328	1336	-	14.2879	1.46e-05	0.164	AGATATTTA
MA1182.2	RVE8	AT1G14870.1	1359	1367	+	14.2879	1.46e-05	0.164	agatattta
MA2380.1	DOF4.7	AT2G45010.2	1022	1030	+	13.7213	1.46e-05	0.166	ttacttttt
MA2380.1	DOF4.7	AT2G45010.1	1759	1767	+	13.7213	1.46e-05	0.166	ttacttttt
MA2380.1	DOF4.7	AT2G37110.1	1924	1932	+	13.7213	1.46e-05	0.166	ttacttttt
MA1402.1	BPC6	AT3G18450.1	590	610	-	3.18421	1.46e-05	0.0328	TTCTTCTTCTTTCTATTTTTT
MA1353.2	AT1G72740	AT1G14870.1	208	218	-	13.5152	1.46e-05	0.148	TTTTAGGGTTA
MA1402.1	BPC6	AT1G52200.1	250	270	+	3.17105	1.46e-05	0.0328	cacactctttctctcttatgt
MA1176.2	MYB119	AT5G05350.1	1306	1315	+	13.7121	1.46e-05	1	ttccgttaca
MA0994.3	ERF8	AT2G37110.1	607	617	+	13.0909	1.46e-05	1	ctgcggcggag
MA1156.2	JKD	AT2G37110.1	1378	1389	+	13.0909	1.47e-05	0.078	ttttgtattttt
MA1810.2	GLYMA-08G357600	AT1G11380.1	445	453	+	12.9593	1.47e-05	0.256	ctgcatgca
MA1697.2	ARF4	AT1G49030.1	392	399	+	14.5772	1.47e-05	1	acgacaag
MA2008.2	MYB99	AT1G11380.1	774	781	-	13.9016	1.47e-05	0.79	CACCTAAC
MA2008.2	MYB99	AT1G58320.1	1696	1703	+	13.9016	1.47e-05	0.79	cacctaac
MA2007.2	MYB107	AT1G68610.1	520	527	-	14.6429	1.47e-05	0.507	CACCAAAC
MA1776.2	MYB67	AT1G11380.1	774	781	-	13.4754	1.47e-05	0.686	CACCTAAC
MA1776.2	MYB67	AT1G58320.1	1696	1703	+	13.4754	1.47e-05	0.686	cacctaac
MA1038.2	MYB3	AT5G51400.1	512	519	+	14.6721	1.47e-05	1	ggtaggta
MA1323.2	GATA19	AT3G18470.1	929	937	-	14.0658	1.47e-05	0.351	GATCCGATC
MA1310.2	WRKY42	AT1G52200.1	1706	1713	+	14.7	1.47e-05	0.705	cgttgact
MA1310.2	WRKY42	AT5G51400.1	1828	1835	-	14.7	1.47e-05	0.705	CGTTGACT
MA1305.2	WRKY55	AT5G51400.1	1827	1835	-	14.1212	1.47e-05	0.454	CGTTGACTC
MA1300.2	WRKY6	AT1G52200.1	1706	1713	+	14.8857	1.47e-05	0.676	cgttgact
MA1300.2	WRKY6	AT5G51400.1	1828	1835	-	14.8857	1.47e-05	0.676	CGTTGACT
MA1083.3	WRKY30	AT5G51400.1	1827	1835	+	14.102	1.47e-05	0.496	gagtcaacg
MA2018.2	NAC69	AT1G49030.1	216	223	+	14.5872	1.47e-05	0.95	acaaggca
MA2354.1	PK06182.1	AT5G51400.1	512	519	-	15.2742	1.47e-05	1	TACCTACC
MA1324.1	GATA20	AT3G18470.1	930	937	+	14.5854	1.47e-05	0.6	atcggatc
MA1324.1	GATA20	AT3G10980.1	1721	1728	+	14.5854	1.47e-05	0.6	atcggatc
MA1091.1	WRKY62	AT2G40935.2	1193	1200	-	14.6404	1.47e-05	0.372	TGGTCAAC
MA1091.1	WRKY62	AT2G40935.3	1330	1337	-	14.6404	1.47e-05	0.372	TGGTCAAC
MA1091.1	WRKY62	AT2G40935.1	1330	1337	-	14.6404	1.47e-05	0.372	TGGTCAAC
MA1091.1	WRKY62	AT1G68630.1	1518	1525	+	14.6404	1.47e-05	0.372	tggtcaac
MA1080.1	WRKY23	AT1G52200.1	1706	1713	-	14.7753	1.47e-05	0.691	AGTCAACG
MA1080.1	WRKY23	AT5G51400.1	1828	1835	+	14.7753	1.47e-05	0.691	agtcaacg
MA1036.1	MYB111	AT5G51400.1	512	519	+	13.5816	1.47e-05	1	ggtaggta
MA1267.2	DOF5.8	AT5G51400.1	1106	1124	+	13.197	1.47e-05	0.0262	tttacaactttgtcttttt
MA1356.1	TRP2	AT5G51400.1	807	827	-	4.57576	1.47e-05	0.107	ATACCTAACCCCAAAGCCAAA
MA1404.1	BPC1	AT3G18470.1	707	730	+	4.04545	1.47e-05	0.0215	ggaagaagaagaagaagaggaagg
MA0548.3	AGL15	AT1G68630.1	1608	1623	+	12.5	1.48e-05	0.0917	tttctatttttgtata
MA1830.2	Zm00001d015407	AT5G05350.1	1372	1387	-	12.856	1.48e-05	0.129	AATGAATATTTTTAGT
MA1199.1	AGL16	AT1G11380.1	716	730	+	13.0303	1.49e-05	0.202	tttcttttttggtca
MA2453.1	SPL8B	AT2G45010.2	1802	1810	-	13.2358	1.49e-05	1	CTAGTACTC
MA2452.1	SPL8A	AT2G45010.2	1802	1810	-	13.1048	1.49e-05	1	CTAGTACTC
MA1012.1	AGL27	AT2G17780.2	1529	1542	+	12.75	1.49e-05	0.166	tcttctttttttgg
MA1012.1	AGL27	AT2G17780.3	1529	1542	+	12.75	1.49e-05	0.166	tcttctttttttgg
MA1012.1	AGL27	AT2G17780.1	1529	1542	+	12.75	1.49e-05	0.166	tcttctttttttgg
MA1161.1	TSO1	AT5G35525.1	126	140	+	12.9722	1.49e-05	0.0681	atcttaatattcaaa
MA1186.2	YAB4	AT1G14880.1	1713	1723	+	13.2879	1.5e-05	0.216	aacattatcca
MA1186.2	YAB4	AT1G14870.1	1751	1761	+	13.2879	1.5e-05	0.216	aacattatcca
MA1268.2	CDF5	AT1G14880.1	1845	1865	+	13.0152	1.5e-05	0.0296	gagactttttttttatgattt
MA1734.1	AT1G19040	AT1G68610.1	476	491	+	12.7869	1.5e-05	0.333	cttggcttgtaagtta
MA1274.1	DOF3.6	AT2G37110.1	1362	1382	+	13.0455	1.5e-05	0.00999	attttttttctctttcttttg
MA1313.2	WRKY7	AT1G58320.1	346	356	+	11.9848	1.5e-05	0.276	ttttgactttt
MA1313.2	WRKY7	AT1G52200.1	1778	1788	-	11.9848	1.5e-05	0.276	TTTTGACTTTT
MA1682.2	TCX3	AT1G14880.1	300	311	+	13.3115	1.5e-05	0.0893	gatttcaaattt
MA2422.1	OsbZIP42	AT1G14880.1	439	448	+	13.0163	1.51e-05	0.231	ttccacgtca
MA1403.1	BPC5	AT2G45010.1	729	758	-	-37.8293	1.51e-05	0.0217	TCAGATAAAAAAAGAGTGCGACTGAGAGAG
MA1352.1	TRP1	AT2G37110.1	1573	1593	+	0.914286	1.51e-05	0.109	cacttatacactaaacaaaaa
MA2396.1	IDD1	AT4G35920.2	619	630	-	12.918	1.51e-05	0.133	TGTTGTCTTTTT
MA2396.1	IDD1	AT4G35920.3	619	630	-	12.918	1.51e-05	0.133	TGTTGTCTTTTT
MA2396.1	IDD1	AT4G35920.1	619	630	-	12.918	1.51e-05	0.133	TGTTGTCTTTTT
MA1404.1	BPC1	AT4G35920.2	1631	1654	-	3.95455	1.52e-05	0.0215	AACAAAGAGAAAAAGAGAGTCCAT
MA1404.1	BPC1	AT4G35920.1	1631	1654	-	3.95455	1.52e-05	0.0215	AACAAAGAGAAAAAGAGAGTCCAT
MA1404.1	BPC1	AT4G35920.3	1631	1654	-	3.95455	1.52e-05	0.0215	AACAAAGAGAAAAAGAGAGTCCAT
MA1087.3	WRKY45	AT1G11380.1	871	880	+	13.4286	1.52e-05	0.226	ataagtcaac
MA2344.1	REV	AT1G14870.1	19	32	-	12.9444	1.52e-05	0.0649	AACTATCATCATTA
MA1274.1	DOF3.6	AT5G51400.1	1116	1136	+	13.0152	1.53e-05	0.0101	tgtcttttttttttttttttt
MA1402.1	BPC6	AT1G52200.1	750	770	+	3.02632	1.53e-05	0.0334	ctcaagctttctatctcattt
MA1267.2	DOF5.8	AT1G11380.1	706	724	+	13.1364	1.53e-05	0.0268	taaatgactttttcttttt
MA2388.1	GATA1	AT3G10980.1	1720	1729	-	13.8197	1.53e-05	0.795	AGATCCGATT
MA1162.1	TCX2	AT1G58320.1	1242	1256	+	12.806	1.53e-05	0.0815	tatccatatttaaaa
MA1356.1	TRP2	AT5G35525.1	145	165	+	4.43939	1.53e-05	0.107	atttctaaatcctaacactaa
MA1373.1	GAF1	AT3G10980.1	1050	1064	+	11.5244	1.53e-05	0.0548	cacaaaaaaaaaaaa
MA1747.2	DOF4.3	AT2G37110.1	1103	1115	+	11.3934	1.54e-05	0.19	taaagctcctttc
MA0992.3	ERF4	AT1G14880.1	1144	1152	-	13.5902	1.54e-05	1	ACGCCGTCA
MA1281.2	DOF5.1	AT5G35525.1	1248	1266	+	13.1364	1.54e-05	0.0208	aaaaaaagaaaaaaaaaag
MA1660.2	NAC013	AT3G18470.1	824	842	-	11.541	1.54e-05	0.184	TTTCTTCGTATCGAAGTAT
MA1328.1	ZHD9	AT1G11380.1	560	574	+	13.6418	1.55e-05	0.0955	atacaatattaatta
MA1404.1	BPC1	AT1G58320.1	1109	1132	+	3.89394	1.55e-05	0.0216	aagatagatacagagacatggaaa
MA1403.1	BPC5	AT5G51400.1	41	70	+	-37.9756	1.55e-05	0.022	atcgagaccgaaacagagatggtgacagac
MA1240.2	ERF077	AT2G40935.2	848	857	+	13.4545	1.55e-05	0.333	cctccgccat
MA1240.2	ERF077	AT2G40935.3	985	994	+	13.4545	1.55e-05	0.333	cctccgccat
MA1240.2	ERF077	AT2G40935.1	985	994	+	13.4545	1.55e-05	0.333	cctccgccat
MA0589.2	WRKY1	AT3G18460.1	1250	1259	+	13.4494	1.56e-05	0.775	ttgaccaagc
MA1306.2	WRKY11	AT3G18450.1	1066	1076	+	13.6212	1.56e-05	0.281	ggttgacttgt
MA0554.2	SOC1	AT1G58320.1	1400	1412	+	13.0323	1.56e-05	0.109	tatctttttttgt
MA1783.1	NAC005	AT1G68610.1	473	491	+	12.9836	1.56e-05	0.185	gtacttggcttgtaagtta
MA0555.2	SVP	AT1G14880.1	222	237	+	12.8049	1.56e-05	0.113	taaacaaaacaagaaa
MA1278.2	DOF3.4	AT1G14870.1	538	554	-	13.1212	1.56e-05	0.0432	TTTAACTACTACTTTTT
MA1079.3	WRKY21	AT1G52200.1	1751	1761	-	13.2429	1.57e-05	0.201	TAAAGTCAATG
MA1313.2	WRKY7	AT1G49030.1	1544	1554	-	11.9394	1.57e-05	0.276	TGTTGACTTCT
MA1313.2	WRKY7	AT5G51400.1	1738	1748	-	11.9394	1.57e-05	0.276	TGTTGACTTCT
MA1204.1	AGL13	AT1G14880.1	1013	1030	+	11.2143	1.58e-05	0.085	atgccatatatagtatct
MA1167.2	EFM	AT4G35920.3	1078	1086	+	13.3636	1.58e-05	0.368	agaatcttc
MA1167.2	EFM	AT4G35920.2	1078	1086	+	13.3636	1.58e-05	0.368	agaatcttc
MA1167.2	EFM	AT4G35920.1	1078	1086	+	13.3636	1.58e-05	0.368	agaatcttc
MA1167.2	EFM	AT5G05350.1	1847	1855	+	13.3636	1.58e-05	0.368	agaatcttc
MA1317.2	WRKY50	AT1G52200.1	1708	1716	+	13.6667	1.58e-05	0.251	ttgactttg
MA1682.2	TCX3	AT3G18470.1	1196	1207	+	13.2623	1.58e-05	0.0893	aaattctaattt
MA1402.1	BPC6	AT3G18450.1	1940	1960	-	2.90789	1.59e-05	0.0338	TTCTCTTTTTTTCTTTTAATA
MA1026.3	ATHB-15	AT2G17780.1	1223	1235	+	13.4925	1.59e-05	0.155	agaacaatgatga
MA1026.3	ATHB-15	AT2G17780.3	1223	1235	+	13.4925	1.59e-05	0.155	agaacaatgatga
MA1026.3	ATHB-15	AT2G17780.2	1223	1235	+	13.4925	1.59e-05	0.155	agaacaatgatga
MA1383.2	KAN2	AT1G14870.1	346	355	+	13.6	1.59e-05	0.118	aatattctca
MA1274.1	DOF3.6	AT3G10980.1	1451	1471	+	12.9545	1.59e-05	0.0104	cttttttttttccttttcatg
MA2104.1	IDD11	AT2G45010.2	685	696	-	12.8852	1.59e-05	0.116	TAGAAGACAAAT
MA2104.1	IDD11	AT2G45010.1	1422	1433	-	12.8852	1.59e-05	0.116	TAGAAGACAAAT
MA0082.2	squamosa	AT3G18450.1	867	879	+	13.0889	1.59e-05	0.0828	ccaatattggtaa
MA1379.1	SOL1	AT1G49030.1	720	734	+	12.7313	1.59e-05	0.0636	attaaaagtttaaac
MA1267.2	DOF5.8	AT1G68610.1	1830	1848	-	13.0758	1.6e-05	0.0274	TTTTGCTTTTGTTCTTTTA
MA1162.1	TCX2	AT3G10980.1	1738	1752	-	12.7164	1.6e-05	0.0815	AATCGGAATTTAAAA
MA0559.1	PI	AT5G51400.1	1932	1945	+	13.0909	1.6e-05	0.0556	ccaaaaaaaaaaaa
MA0554.2	SOC1	AT1G11380.1	1445	1457	-	13	1.6e-05	0.109	TTTCCGTTTTAAG
MA1079.3	WRKY21	AT1G11380.1	871	881	+	13.1571	1.6e-05	0.201	ataagtcaaca
MA1279.2	DOF1.5	AT5G51400.1	1114	1129	-	13.197	1.6e-05	0.0878	AAAAAAAAAAGACAAA
MA1791.1	NAC087	AT1G49030.1	151	169	-	12.2623	1.6e-05	0.327	TAACTTGGACAGCAAGATA
MA0954.3	ATHB-7	AT1G68610.1	511	521	+	13.4394	1.6e-05	0.464	tcaattattgt
MA1387.2	HRS1	AT1G68610.1	1447	1458	-	13.2879	1.61e-05	0.496	AAAAAAGATTCC
MA1192.2	DIV1	AT1G52200.1	90	100	-	13.4697	1.61e-05	0.242	AGGATAAGAAA
MA1026.3	ATHB-15	AT3G10980.1	853	865	+	13.4776	1.61e-05	0.155	aaaataataatta
MA1329.3	ZHD1	AT1G11380.1	567	575	+	14.189	1.61e-05	0.101	attaattaa
MA1329.3	ZHD1	AT1G52200.1	876	884	-	14.189	1.61e-05	0.101	ATTAATTAA
MA1329.3	ZHD1	AT3G18450.1	906	914	+	14.189	1.61e-05	0.101	attaattaa
MA1329.3	ZHD1	AT3G18470.1	1172	1180	+	14.189	1.61e-05	0.101	attaattaa
MA1329.3	ZHD1	AT3G18470.1	1173	1181	-	14.189	1.61e-05	0.101	ATTAATTAA
MA1329.3	ZHD1	AT5G05350.1	1487	1495	-	14.189	1.61e-05	0.101	ATTAATTAA
MA1329.3	ZHD1	AT5G51400.1	1809	1817	-	14.189	1.61e-05	0.101	ATTAATTAA
MA1371.2	IDD4	AT1G11380.1	903	917	+	11.8333	1.62e-05	0.0988	agaaacaaacaaaag
MA1277.2	DOF1.7	AT3G10980.1	1458	1468	-	12.8485	1.62e-05	0.119	GAAAAGGAAAA
MA0555.2	SVP	AT2G37110.1	280	295	-	12.7439	1.62e-05	0.113	TTTCTATAAGAGGAAA
MA1375.2	ANL2	AT1G49030.1	617	626	-	14.0758	1.62e-05	0.413	GCATTTATTG
MA1328.1	ZHD9	AT3G18460.1	846	860	-	13.5821	1.62e-05	0.0955	TCAAATAATTAATCA
MA1161.1	TSO1	AT1G58320.1	1241	1255	+	12.8194	1.63e-05	0.0681	atatccatatttaaa
MA1747.2	DOF4.3	AT3G18460.1	236	248	-	10.9344	1.63e-05	0.19	TAAAGTAGCTTCA
MA1747.2	DOF4.3	AT3G18470.1	1986	1998	-	10.9344	1.63e-05	0.19	TAAAGTAGCTTCA
MA1087.3	WRKY45	AT1G49030.1	1544	1553	+	13.2143	1.63e-05	0.226	agaagtcaac
MA1087.3	WRKY45	AT5G51400.1	1738	1747	+	13.2143	1.63e-05	0.226	agaagtcaac
MA1308.2	WRKY70	AT1G52200.1	1751	1760	+	12.8333	1.64e-05	0.449	cattgacttt
MA1379.1	SOL1	AT3G10980.1	1805	1819	-	12.6716	1.64e-05	0.0636	TATTCAGATTTGAAT
MA1204.1	AGL13	AT2G40935.1	120	137	-	11.1143	1.64e-05	0.085	ATTCCTCAAATGGATAAT
MA1204.1	AGL13	AT2G40935.3	120	137	-	11.1143	1.64e-05	0.085	ATTCCTCAAATGGATAAT
MA1159.2	SGR5	AT2G45010.2	685	697	-	12.8333	1.64e-05	0.109	GTAGAAGACAAAT
MA1159.2	SGR5	AT2G45010.1	1422	1434	-	12.8333	1.64e-05	0.109	GTAGAAGACAAAT
MA1666.3	HSFB2B	AT3G10980.1	1851	1861	-	13.3303	1.64e-05	0.304	CGAAGCTTCTT
MA1205.1	AGL6	AT3G18460.1	1355	1373	-	11.7727	1.65e-05	0.111	ATTCTATATGTGGAAACAA
MA1156.2	JKD	AT1G68610.1	1831	1842	-	12.8333	1.65e-05	0.0831	TTTTGTTCTTTT
MA1278.2	DOF3.4	AT5G05350.1	1966	1982	+	13.0606	1.65e-05	0.0443	tgcttttacttcttttt
MA1157.2	NUC	AT4G35920.3	1011	1022	-	12.9091	1.66e-05	0.127	TTTTGTCGATTT
MA1157.2	NUC	AT4G35920.1	1011	1022	-	12.9091	1.66e-05	0.127	TTTTGTCGATTT
MA1157.2	NUC	AT4G35920.2	1011	1022	-	12.9091	1.66e-05	0.127	TTTTGTCGATTT
MA0559.1	PI	AT2G17780.3	1523	1536	-	13.0303	1.66e-05	0.0556	AAAGAAGAAGAAAA
MA0559.1	PI	AT2G17780.1	1523	1536	-	13.0303	1.66e-05	0.0556	AAAGAAGAAGAAAA
MA0559.1	PI	AT2G17780.2	1523	1536	-	13.0303	1.66e-05	0.0556	AAAGAAGAAGAAAA
MA0559.1	PI	AT3G10980.1	1878	1891	-	13.0303	1.66e-05	0.0556	AAAGAAGAAGAAAA
MA0559.1	PI	AT2G37110.1	1929	1942	-	13.0303	1.66e-05	0.0556	AAAGAAGAAGAAAA
MA1353.2	AT1G72740	AT2G40935.2	1008	1018	-	13.3485	1.66e-05	0.148	CGTTAGGGTTT
MA1353.2	AT1G72740	AT2G40935.1	1145	1155	-	13.3485	1.66e-05	0.148	CGTTAGGGTTT
MA1353.2	AT1G72740	AT2G40935.3	1145	1155	-	13.3485	1.66e-05	0.148	CGTTAGGGTTT
MA0556.2	AP3	AT1G52200.1	1507	1519	+	13.1429	1.66e-05	0.121	acaaaaatagata
MA2006.2	NAC020	AT4G35920.3	1492	1512	+	11.3607	1.66e-05	0.307	gctttcgtcagcttcaagtct
MA2006.2	NAC020	AT4G35920.2	1492	1512	+	11.3607	1.66e-05	0.307	gctttcgtcagcttcaagtct
MA2006.2	NAC020	AT4G35920.1	1492	1512	+	11.3607	1.66e-05	0.307	gctttcgtcagcttcaagtct
MA1404.1	BPC1	AT2G40935.2	1653	1676	-	3.68182	1.66e-05	0.022	AAGAAGCAGAGACAAAAAAAGGAT
MA1404.1	BPC1	AT2G40935.3	1790	1813	-	3.68182	1.66e-05	0.022	AAGAAGCAGAGACAAAAAAAGGAT
MA1404.1	BPC1	AT2G40935.1	1790	1813	-	3.68182	1.66e-05	0.022	AAGAAGCAGAGACAAAAAAAGGAT
MA1371.2	IDD4	AT3G18470.1	897	911	-	11.7727	1.66e-05	0.0988	ACAAAACAACAATAA
MA1267.2	DOF5.8	AT1G68630.1	1379	1397	+	13.0152	1.66e-05	0.028	ttttttttttctaattttt
MA1189.2	AT5G61620	AT5G05350.1	319	332	+	13.303	1.67e-05	0.174	aattggatatgaat
MA1373.1	GAF1	AT1G58320.1	45	59	+	11.3049	1.67e-05	0.0548	aacaaaatgacaaaa
MA1318.2	WRKY27	AT1G11380.1	871	881	-	12.4848	1.67e-05	0.33	TGTTGACTTAT
MA1379.1	SOL1	AT3G18470.1	1343	1357	+	12.6269	1.68e-05	0.0636	ttttaaagtttgcaa
MA1161.1	TSO1	AT5G51400.1	1665	1679	+	12.75	1.68e-05	0.0681	taactaaaatttgaa
MA1204.1	AGL13	AT1G14870.1	233	250	-	11.0571	1.68e-05	0.085	TATCCAAAATAGTAAAAT
MA1162.1	TCX2	AT1G68610.1	1693	1707	+	12.6119	1.68e-05	0.0815	aatcaaaaatcaaaa
MA1814.2	RIN	AT1G68630.1	755	764	+	13.136	1.69e-05	0.102	ctatttttag
MA1211.2	ATHB-X	AT1G68610.1	512	520	+	13.8657	1.69e-05	0.34	caattattg
MA1774.2	MYB60	AT3G18450.1	203	212	+	13.377	1.69e-05	0.64	acaaccacct
MA2348.1	IDD6	AT5G35525.1	1247	1262	-	11.6721	1.69e-05	0.101	TTTTTTTCTTTTTTTT
MA1380.1	TCX6	AT1G14870.1	595	609	+	12.8657	1.69e-05	0.0578	atttgaaaattagta
MA1403.1	BPC5	AT2G17780.1	50	79	+	-38.5366	1.7e-05	0.023	gtattgacagaggaagacttagatggaaac
MA1403.1	BPC5	AT2G17780.2	50	79	+	-38.5366	1.7e-05	0.023	gtattgacagaggaagacttagatggaaac
MA1403.1	BPC5	AT2G17780.3	50	79	+	-38.5366	1.7e-05	0.023	gtattgacagaggaagacttagatggaaac
MA1192.2	DIV1	AT3G18460.1	408	418	+	13.3939	1.7e-05	0.242	tggataagctt
MA1192.2	DIV1	AT1G49030.1	493	503	+	13.3939	1.7e-05	0.242	tggataagctt
MA0082.2	squamosa	AT1G58320.1	197	209	+	13.0222	1.7e-05	0.0828	ataaataaagaaa
MA1160.2	IDD6	AT5G35525.1	1247	1262	-	11.7286	1.7e-05	0.1	TTTTTTTCTTTTTTTT
MA0559.1	PI	AT5G35525.1	1963	1976	-	12.9848	1.7e-05	0.0556	CTTAAAATAGAAAG
MA1281.2	DOF5.1	AT3G18450.1	593	611	+	12.9848	1.7e-05	0.0224	aaatagaaagaagaagaag
MA1380.1	TCX6	AT3G18470.1	1453	1467	-	12.8507	1.7e-05	0.0578	TTTTAAAATATTAAA
MA2376.1	CAMTA5	AT1G68630.1	12	27	+	12.9836	1.71e-05	0.609	agagtgagaggcgcgt
MA1792.1	NAC098	AT1G49030.1	154	169	+	13.2419	1.71e-05	0.679	cttgctgtccaagtta
MA1208.2	GT-2	AT1G68610.1	1766	1776	-	13	1.71e-05	0.29	TTATTTACTGC
MA1404.1	BPC1	AT2G17780.2	55	78	+	3.59091	1.71e-05	0.022	gacagaggaagacttagatggaaa
MA1404.1	BPC1	AT2G17780.1	55	78	+	3.59091	1.71e-05	0.022	gacagaggaagacttagatggaaa
MA1404.1	BPC1	AT2G17780.3	55	78	+	3.59091	1.71e-05	0.022	gacagaggaagacttagatggaaa
MA1268.2	CDF5	AT2G17780.2	1196	1216	-	12.803	1.71e-05	0.0319	GTTACTTTTCATTTCCCGTTC
MA1268.2	CDF5	AT2G17780.1	1196	1216	-	12.803	1.71e-05	0.0319	GTTACTTTTCATTTCCCGTTC
MA1268.2	CDF5	AT2G17780.3	1196	1216	-	12.803	1.71e-05	0.0319	GTTACTTTTCATTTCCCGTTC
MA1309.1	WRKY3	AT1G11380.1	871	881	+	13.5909	1.72e-05	0.329	ataagtcaaca
MA2411.1	ZmbZIP57	AT1G11380.1	944	953	+	13.1651	1.72e-05	0.683	atgatgttat
MA1277.2	DOF1.7	AT1G14870.1	538	548	+	12.8182	1.72e-05	0.119	aaaaagtagta
MA1205.1	AGL6	AT1G68630.1	1605	1623	-	11.6818	1.72e-05	0.111	TATACAAAAATAGAAAACC
MA2104.1	IDD11	AT4G35920.3	1011	1022	+	12.7869	1.72e-05	0.116	aaatcgacaaaa
MA2104.1	IDD11	AT4G35920.1	1011	1022	+	12.7869	1.72e-05	0.116	aaatcgacaaaa
MA2104.1	IDD11	AT4G35920.2	1011	1022	+	12.7869	1.72e-05	0.116	aaatcgacaaaa
MA1281.2	DOF5.1	AT1G14870.1	383	401	-	12.9697	1.72e-05	0.0224	TTAAAGAAAAAAACAGAAC
MA1274.1	DOF3.6	AT3G18450.1	1739	1759	+	12.8333	1.72e-05	0.0112	tttttttttttttttttaaga
MA2396.1	IDD1	AT2G45010.2	685	696	+	12.5902	1.72e-05	0.133	atttgtcttcta
MA2396.1	IDD1	AT2G45010.1	1422	1433	+	12.5902	1.72e-05	0.133	atttgtcttcta
MA2367.1	WIP5	AT2G45010.2	435	447	+	12.5484	1.73e-05	0.2	aactggagcatat
MA2367.1	WIP5	AT2G45010.1	1172	1184	+	12.5484	1.73e-05	0.2	aactggagcatat
MA1749.1	E2FC	AT3G18470.1	194	208	-	11.2131	1.73e-05	1	AGAAAACAGCCAAAA
MA0940.1	AP1	AT1G14880.1	692	704	-	12.7778	1.73e-05	0.0536	CCACAAAAGGAAA
MA1403.1	BPC5	AT2G45010.1	717	746	-	-38.6585	1.73e-05	0.023	AGAGTGCGACTGAGAGAGATGATGAACAAG
MA1205.1	AGL6	AT3G10980.1	1456	1474	-	11.6667	1.73e-05	0.111	ATTCATGAAAAGGAAAAAA
MA1761.2	HSFB3	AT2G37110.1	23	34	+	12.9508	1.74e-05	0.778	aatgttctataa
MA0559.1	PI	AT2G37110.1	1912	1925	-	12.9545	1.74e-05	0.0556	AAAGAAGAAGAAAG
MA1087.3	WRKY45	AT3G18450.1	1067	1076	-	13.0306	1.74e-05	0.226	ACAAGTCAAC
MA1770.2	MYB40	AT5G51400.1	968	977	-	13.8197	1.75e-05	0.85	CTTACCTACT
MA0555.2	SVP	AT4G35920.2	1194	1209	-	12.6098	1.75e-05	0.113	AAAAAAAAAATGGAAA
MA0555.2	SVP	AT4G35920.1	1194	1209	-	12.6098	1.75e-05	0.113	AAAAAAAAAATGGAAA
MA0555.2	SVP	AT4G35920.3	1194	1209	-	12.6098	1.75e-05	0.113	AAAAAAAAAATGGAAA
MA1417.2	O2	AT1G14880.1	439	450	+	11.8621	1.75e-05	0.347	ttccacgtcaga
MA1354.1	AT4G12670	AT5G35525.1	115	143	+	-10.1461	1.76e-05	0.12	tctaaaactaaatcttaatattcaaaacg
MA1228.2	ERF091	AT2G37110.1	606	618	+	12.4697	1.76e-05	0.644	gctgcggcggaga
MA2104.1	IDD11	AT5G51400.1	592	603	-	12.7705	1.76e-05	0.116	CAAAAGACAAAA
MA1318.2	WRKY27	AT1G49030.1	1544	1554	-	12.4394	1.76e-05	0.33	TGTTGACTTCT
MA1318.2	WRKY27	AT5G51400.1	1738	1748	-	12.4394	1.76e-05	0.33	TGTTGACTTCT
MA0548.3	AGL15	AT2G40935.2	1433	1448	-	12.1515	1.76e-05	0.0917	TTTCCACGTTGAGTAA
MA0548.3	AGL15	AT2G40935.3	1570	1585	-	12.1515	1.76e-05	0.0917	TTTCCACGTTGAGTAA
MA0548.3	AGL15	AT2G40935.1	1570	1585	-	12.1515	1.76e-05	0.0917	TTTCCACGTTGAGTAA
MA1204.1	AGL13	AT3G18460.1	1356	1373	-	10.9286	1.76e-05	0.085	ATTCTATATGTGGAAACA
MA1373.1	GAF1	AT2G37110.1	210	224	+	11.1707	1.76e-05	0.0548	agcatacagacaaaa
MA1772.2	MYB43	AT1G68610.1	518	529	-	13.7213	1.77e-05	0.897	TTCACCAAACAA
MA1162.1	TCX2	AT5G35525.1	127	141	+	12.5075	1.77e-05	0.0815	tcttaatattcaaaa
MA1274.1	DOF3.6	AT1G68630.1	1381	1401	+	12.7879	1.77e-05	0.0114	ttttttttctaattttttcta
MA1189.2	AT5G61620	AT5G35525.1	1750	1763	-	13.2273	1.77e-05	0.174	TAATGGATAATCTT
MA1791.1	NAC087	AT4G35920.2	1494	1512	+	12.0164	1.77e-05	0.327	tttcgtcagcttcaagtct
MA1791.1	NAC087	AT4G35920.3	1494	1512	+	12.0164	1.77e-05	0.327	tttcgtcagcttcaagtct
MA1791.1	NAC087	AT4G35920.1	1494	1512	+	12.0164	1.77e-05	0.327	tttcgtcagcttcaagtct
MA1403.1	BPC5	AT4G35920.2	1294	1323	-	-38.8293	1.78e-05	0.023	AAATGGAGAGAGAGAGAGGAAACAATATTG
MA1403.1	BPC5	AT4G35920.3	1294	1323	-	-38.8293	1.78e-05	0.023	AAATGGAGAGAGAGAGAGGAAACAATATTG
MA1403.1	BPC5	AT4G35920.1	1294	1323	-	-38.8293	1.78e-05	0.023	AAATGGAGAGAGAGAGAGGAAACAATATTG
MA1313.2	WRKY7	AT1G11380.1	871	881	-	11.7121	1.78e-05	0.276	TGTTGACTTAT
MA1267.2	DOF5.8	AT3G18460.1	2	20	+	12.9091	1.79e-05	0.028	ctcttttttacaactttta
MA1267.2	DOF5.8	AT3G18470.1	1752	1770	+	12.9091	1.79e-05	0.028	ctcttttttacaactttta
MA1408.2	FaEOBII	AT5G51400.1	819	826	+	13.5935	1.79e-05	1	gttaggta
MA2362.1	TEIL	AT3G18450.1	250	257	+	12.3279	1.79e-05	0.711	aggtacat
MA2351.1	OsEIL3	AT3G18450.1	250	257	+	13.377	1.79e-05	0.462	aggtacat
MA1398.3	KUA1	AT3G18460.1	408	415	-	13.8943	1.79e-05	0.46	CTTATCCA
MA1398.3	KUA1	AT1G49030.1	493	500	-	13.8943	1.79e-05	0.46	CTTATCCA
MA1398.3	KUA1	AT1G11380.1	1070	1077	+	13.8943	1.79e-05	0.46	cttatcca
MA1398.3	KUA1	AT1G11380.1	1737	1744	-	13.8943	1.79e-05	0.46	CTTATCCA
MA2025.2	MYB93	AT1G58320.1	133	140	+	14	1.79e-05	0.463	taccaaac
MA1765.2	MYB121	AT5G51400.1	818	826	-	13.2951	1.79e-05	0.746	TACCTAACC
MA1392.3	MYB98	AT2G17780.3	1212	1219	-	13.6721	1.79e-05	0.628	TACGTTAC
MA1392.3	MYB98	AT2G17780.2	1212	1219	-	13.6721	1.79e-05	0.628	TACGTTAC
MA1392.3	MYB98	AT2G17780.1	1212	1219	-	13.6721	1.79e-05	0.628	TACGTTAC
MA1294.2	MYB62	AT5G05350.1	1019	1027	-	13.5303	1.79e-05	0.793	TAGTTAGGC
MA1390.3	HHO2	AT5G05350.1	136	143	+	14.1011	1.79e-05	0.275	aagattcc
MA1390.3	HHO2	AT1G68610.1	1447	1454	-	14.1011	1.79e-05	0.275	AAGATTCC
MA1168.2	MYR2	AT5G05350.1	136	143	-	12.9848	1.79e-05	0.286	GGAATCTT
MA1168.2	MYR2	AT1G68610.1	1447	1454	+	12.9848	1.79e-05	0.286	ggaatctt
MA0949.2	ARR2	AT3G10980.1	1872	1879	+	13.0328	1.79e-05	0.405	cgaatctt
MA1325.2	GATA14	AT2G37110.1	1037	1044	+	13.6212	1.79e-05	0.962	tagatctg
MA1325.2	GATA14	AT2G45010.2	1447	1454	+	13.6212	1.79e-05	0.962	tagatctg
MA2019.2	HSFA1B	AT5G05350.1	475	482	+	14.1986	1.79e-05	0.652	gaaacttc
MA2019.2	HSFA1B	AT2G37110.1	1443	1450	-	14.1986	1.79e-05	0.652	GAAACTTC
MA1667.3	HSFC1	AT3G18470.1	675	682	+	14.2444	1.79e-05	0.421	ttccagaa
MA1667.3	HSFC1	AT2G40935.2	1463	1470	-	14.2444	1.79e-05	0.421	TTCCAGAA
MA1667.3	HSFC1	AT2G40935.3	1600	1607	-	14.2444	1.79e-05	0.421	TTCCAGAA
MA1667.3	HSFC1	AT2G40935.1	1600	1607	-	14.2444	1.79e-05	0.421	TTCCAGAA
MA1664.3	HSFA6B	AT3G18470.1	675	682	-	14.3415	1.79e-05	0.447	TTCTGGAA
MA1664.3	HSFA6B	AT2G40935.2	1463	1470	+	14.3415	1.79e-05	0.447	ttctggaa
MA1664.3	HSFA6B	AT2G40935.3	1600	1607	+	14.3415	1.79e-05	0.447	ttctggaa
MA1664.3	HSFA6B	AT2G40935.1	1600	1607	+	14.3415	1.79e-05	0.447	ttctggaa
MA1678.3	NTL8	AT1G52200.1	467	474	+	14.4128	1.79e-05	0.219	gaagaaac
MA1678.3	NTL8	AT2G45010.2	1011	1018	-	14.4128	1.79e-05	0.219	GAAGAAAC
MA1678.3	NTL8	AT4G35920.3	1673	1680	+	14.4128	1.79e-05	0.219	gaagaaac
MA1678.3	NTL8	AT4G35920.2	1673	1680	+	14.4128	1.79e-05	0.219	gaagaaac
MA1678.3	NTL8	AT4G35920.1	1673	1680	+	14.4128	1.79e-05	0.219	gaagaaac
MA1678.3	NTL8	AT2G45010.1	1748	1755	-	14.4128	1.79e-05	0.219	GAAGAAAC
MA1678.3	NTL8	AT3G18450.1	1958	1965	+	14.4128	1.79e-05	0.219	gaagaaac
MA1663.3	NAC050	AT2G17780.2	339	346	+	14.211	1.79e-05	0.289	caagtaac
MA1663.3	NAC050	AT2G17780.3	339	346	+	14.211	1.79e-05	0.289	caagtaac
MA1663.3	NAC050	AT2G17780.1	339	346	+	14.211	1.79e-05	0.289	caagtaac
MA1751.2	EIL3	AT3G18450.1	250	257	+	12.9672	1.79e-05	0.62	aggtacat
MA1797.1	RAV2	AT1G11380.1	1046	1053	-	14.0854	1.79e-05	0.509	GCAACATA
MA1797.1	RAV2	AT3G10980.1	1581	1588	-	14.0854	1.79e-05	0.509	GCAACATA
MA2365.1	VIT_17s0000g10420	AT1G14880.1	1062	1069	-	14.1327	1.79e-05	0.611	GTTAACCA
MA2365.1	VIT_17s0000g10420	AT3G18460.1	1399	1406	+	14.1327	1.79e-05	0.611	gttaacca
MA2365.1	VIT_17s0000g10420	AT3G18460.1	1397	1404	-	14.1327	1.79e-05	0.611	GTTAACCA
MA1800.1	TEM1	AT1G11380.1	1046	1053	-	13.75	1.79e-05	0.469	GCAACATA
MA1800.1	TEM1	AT3G10980.1	1581	1588	-	13.75	1.79e-05	0.469	GCAACATA
MA1042.1	MYB59	AT5G51400.1	819	826	+	13.2927	1.79e-05	1	gttaggta
MA1040.1	MYB46	AT5G51400.1	819	826	+	13.6224	1.79e-05	1	gttaggta
MA1020.1	GT-1	AT1G14880.1	1062	1069	-	14.1613	1.79e-05	0.465	GTTAACCA
MA1020.1	GT-1	AT3G18460.1	1399	1406	+	14.1613	1.79e-05	0.465	gttaacca
MA1020.1	GT-1	AT3G18460.1	1397	1404	-	14.1613	1.79e-05	0.465	GTTAACCA
MA1014.1	GATA11	AT2G37110.1	1037	1044	+	14.4262	1.79e-05	0.814	tagatctg
MA1014.1	GATA11	AT2G45010.2	1447	1454	+	14.4262	1.79e-05	0.814	tagatctg
MA1013.1	GATA10	AT2G37110.1	1037	1044	+	14.2787	1.79e-05	0.954	tagatctg
MA1013.1	GATA10	AT2G45010.2	1447	1454	+	14.2787	1.79e-05	0.954	tagatctg
MA0935.1	NAC025	AT1G68610.1	1320	1327	-	13.1967	1.79e-05	1	TACGTAAC
MA1371.2	IDD4	AT1G11380.1	514	528	+	11.6061	1.79e-05	0.0988	ccatgacgacaaaat
MA2396.1	IDD1	AT2G37110.1	213	224	-	12.5246	1.79e-05	0.133	TTTTGTCTGTAT
MA1281.2	DOF5.1	AT3G18450.1	1278	1296	-	12.9091	1.79e-05	0.0226	AAAAAAAAAAAAAAAAAAT
MA1281.2	DOF5.1	AT5G35525.1	1533	1551	+	12.9091	1.79e-05	0.0226	ataaagcataaatctaaaa
MA1161.1	TSO1	AT3G18470.1	1177	1191	+	12.6111	1.79e-05	0.0681	ttaataaaattttaa
MA1161.1	TSO1	AT5G51400.1	1674	1688	-	12.6111	1.79e-05	0.0681	GGTAAGAAATTCAAA
MA1012.1	AGL27	AT1G14870.1	235	248	+	12.3421	1.79e-05	0.166	tttactattttgga
MA1196.2	AT5G05790	AT2G37110.1	453	466	-	13.1667	1.79e-05	0.303	AACCTCATCTCTTT
MA1397.2	AT1G74840	AT1G11380.1	1071	1079	-	14.1061	1.79e-05	0.184	ATTGGATAA
MA1397.2	AT1G74840	AT1G11380.1	1735	1743	+	14.1061	1.79e-05	0.184	attggataa
MA1762.2	MYB10	AT1G11380.1	773	782	-	13.6066	1.79e-05	0.74	CCACCTAACC
MA1189.2	AT5G61620	AT2G40935.3	117	130	-	13.2121	1.8e-05	0.174	AAATGGATAATGCT
MA1189.2	AT5G61620	AT2G40935.1	117	130	-	13.2121	1.8e-05	0.174	AAATGGATAATGCT
MA1389.2	PHL1	AT4G35920.2	1078	1089	-	13.1667	1.8e-05	0.388	GAAGAAGATTCT
MA1389.2	PHL1	AT4G35920.1	1078	1089	-	13.1667	1.8e-05	0.388	GAAGAAGATTCT
MA1389.2	PHL1	AT4G35920.3	1078	1089	-	13.1667	1.8e-05	0.388	GAAGAAGATTCT
MA1389.2	PHL1	AT5G05350.1	1847	1858	-	13.1667	1.8e-05	0.388	GAAGAAGATTCT
MA1268.2	CDF5	AT1G58320.1	10	30	-	12.7273	1.8e-05	0.0328	ATCTCTTTATATTTATTTTGA
MA0940.1	AP1	AT3G18470.1	989	1001	-	12.7302	1.8e-05	0.0536	ACAAAAAAATAAA
[truncated: 7,884 more rows]

## Sheet: Sheet3
Supplementary Table S3. Annotations and amino acid sequences of 12 different plant PLAC8 proteins
Gene annotation (phytozome)	Abbreviation	Amino acid sequence
AT1G58320	>AtFWL1	MSEQEGKNEKKVTEGQWTTGLYDCLSEDISTCCFTWVCPCVAFGRIAEILDKGETSRGLAGLMVVAMSSIGCGWYYASKYRAKLRHQYALPEAPCADGAIHCFCCPCALTQEHRELKHRGLDPSLGWNIENGGLNSNTPPFVASGMDR
AT5G35525	>AtFWL2	MASQHLQANPHAEGEWSTGFCDCFSDCQNCCITWLCPCITFGQVADIVDRGNTSCGTAGALYVLLAAITGCGCLYSCIYRGKIRAQYNIRGDGCTDCLKHFCCELCALTQEYRELKHRGFDMSLGWAGNVEKQQNQGGVAMGAPAFQGGMSR
AT1G14870	>AtFWL3	MEAQHLHAKPHAEGEWSTGFCDCFSDCKNCCITFWCPCITFGQVAEIVDRGSTSCGTAGALYALIAVVTGCACIYSCFYRGKMRAQYNIKGDDCTDCLKHFCCELCSLTQQYRELKHRGYDMSLGWAGNVERQQNQGGVAMGAPVFQGGMTR
AT3G18450	>AtFWL4	MGRPVGQTNQAQPSVQHTASPSNKVSHNGGIGKPANIPTGIPVNYQQTQNQWSSQLFDCMNDSENAVITLIAPCVTFGQIAEIVDEGATPCATAGLLYGALFFTGASFVYSYMFRARIRKKFGLPDAPAPDWITHLVCMPFALCQEYRELKHHGFDPILGWAGNVQQAQQQEMMTPPTGQRMMG
AT1G68610	>AtFWL5	MNLSSNDQPSQGRIKAKDWSTDLCECWMDINSCCLTCWCPCVAFGRIAEVVDRGSTSCGVSGAMYMIIFMLTGYGGSSLYSCFYRTKLRAQYNLKERPCCDCCVHFCCEPCALCQEYRQLQHNRDLDLVIGWHGNMERHARLAASTPSAPPLQAPMSRLV
AT3G18470	>AtFWL6	MEKQWTSGLFSCMEDSETACLTCFCPCVTFGRIADISDEGRTGCGRCGVFYGLICCVVGLPCLFSCTYRTKIRSKFGLPESPTSDCVTHFFCECCALCQEHRELKTRGLDPSIGWSGNMQRTMAPPMSQQMMG
AT1G14880	>AtFWL7	MEAQLHAKPHAQGEWSTGFCDCFSDCRNCCITLCCPCITFGQVAEIVDRGSKSCCAAGALYMLIDLITSCGRMYACFYSGKMRAQYNIKGDGCTDCLKHFCCNLCALTQQYRELKHRGFDMSLGWAGNAEKQQNQGGVAMGAPAFQGGMTR
AT1G49030	>AtFWL8	MGRPDQTPSPRMNNNFNPVFHAQSEQPVDEKRVLQAEQIYPNNGGVVNQPNQVPMRPGPPTYINQSATFNQPYGVSMAGPVHTQPSNWTSGLFDCMNDGENALITCCFPFVTFGQIAEVIDEGATSCGTAGMLYGLICCLFAIPCVYTCTFRTKLRSKYGLPDAPAPDWITHCFCEYCALCQEYRELKNRGLDPSIGWIGNVQKQRMGQQQEMMAPPMGQRMMG
AT3G18460	>AtFWL9	MGRPGSQPNEAQPPPVQVQPTVNRDNQVHSQNGAIGQANIQTGRPVNNQTQNLWSSDLFDCMNDSENAVITCLAPCVTLGQIAEIVDEGATPCATGGLLYGMIFFIGVPFVYSCMFRAKMRNKYGLPDAPAPDWITHLFCEHCALCQEYRELKHRGFDPNIGWAGNVQAQQPVMSPPTGQRMMG
AT1G52200	>AtFWL10	MGRVTTPSEEDSNNGLPVQQPGTPNQRTRVPVSQFAPPNYQQANVNLSVGRPWSTGLFDCQADQANAVLTTIVPCVTFGQIAEVMDEGEMTCPLGTFMYLLMMPALCSHWVMGSKYREKMRRKFNLVEAPYSDCASHVLCPCCSLCQEYRELKIRNLDPSLGWNGILAQGQGQYEREAPSFAPTNQYMSK
AT2G40935	>AtFWL11	MKEKKGHYVPPSYIPLTQSDADTEVETTTPNLEIAVSESTKDDPRQWSSGICACFDDMQSCCVGLFCPCYIFGKNAELLGSGTFAGPCLTHCISWALVNTICCFATNGALLGLPGCFVSCYACGYRKSLRAKYNLQEAPCGDFVTHFFCHLCAICQEYREIREQSSGSYPLDMKMAITNAPLAQTMESAN
AT1G68630	>AtFWL12	MYGNGPVFKAEGTSFRDQPYAEQLPQGLWTTGLCDCHEDAHICVQTAIMPCVSFAQNVEIVNRGTIPCMNAGLIHLALGFIGCSWLYAFPNRSRLREHFALPEEPCRDFLVHLFCTPCAICQESRELKNRGADPSIGWLSNVEKWSREKVTPPIVVPGMIR
Bradi1g03090	>BdFWL1	MKPSAEPVTGIPVGGAPAPAASAWSSGLFDCFDDCGLCCLTCWCPCITFGRVAEIVDRGATSCGASGALYALLAALTGCQWVYSCTYRAKMRAQYALPDAPCCDCCVHFCCEPCALCQQYKELKARGFDPDIGWHLNMERANGGNGAGAGVVPPGVQHMGGR
Bradi3g46930	>BdFWL2	MYPKPEEDAPATGIPMSASGGAGGPMGGSTYYQAPAGSTAAFAMQGAQAQAAWSTGLCDCFDDCGNCCVTCLCPCITFGQVAEIIDRGSSSCGSSGALYALIMLLTGCHCVYSCFYRAKMRAQYGLQERPCADCCIHWCCEPCALCQEYRELKKRGFDMNLGWHANMERQGRTPATMPPLMHPGMTR
Bradi5g12452	>BdFWL3	MASLGNGAYAGANPPVSSWASGLCGCFHDVSGCCLTLCCPCVTFGRIAEILDQGNSCDVLCERAAVHAAGLDDGAGLPLLLHLPLQAAGAVRAQGEALRRLLRPHVLRGLRPLPGVPRAQEPRLRHGHRVAREHGEDGEGRSDRRAPDAPGDDSLVCRRMHLPIHRMCMQMRSPICRP
Bradi1g43871	>BdFWL4	MGKWSVGLYDCFGDLGTCCLTCWCPCITFGRIAEIVDRGSACCNWLYSCTKRSSMQAQNNFQESRFMDCCIHFCCETCALCQEYKELENRGFNMSKGWEGNNKMVVGMAAPEKQGMDALLDHV
Bradi3g58080	>BdFWL5	MYPAAPADAYDRYSNGTPPPSAPAPAPYQHAMHQGRPAGGLTRWSTGLFHCMDDPGNCLITCLCPCITFGQVADIVDKGTCPCAGSGAAYAAICATTGMGCLYSCVYRTKMRAHYDLEEGDCPDFLVHWCCEYCALCQEYRELKNRGFDMGIGWDANMERQRRGVAGRQVMGAPATPVGMMR
Bradi1g30630	>BdFWL6	MASFNGTMMQAHMPPPVTPWSTGICDCLDDRQNCVYTCFCPCFTYGMVAEIVDRGATSGSASAVLYGFVASVTGCLMHWMYSCFNRNKMRAQYGLHGNPLLDGLAHCAMEPCALCQEYRELKNRGFVVEIGWQANMERRHQQYQQQQGVTVPPAMDNGMIR
Bradi1g43866	>BdFWL7	MVGEWSVGLFDCFGDFGTCCLTFWCPCVTFGRIAEIVDKGSTSCCMNGTLYVCLGTIGFHWLYSCTKRSAMRSQYNLQESPCMDCCVHLCCESCALCQEYKELETRGFNMAKGWEGSNKMVGCVQGMKAPGKQGMCF
Bradi2g09980	>BdFWL8	MDGKGSYVPPQYVPLYGVDTEEDHVPAAEENTSARHKLSRDPTQWSSGICACFDDPQSCCIGAACPCFLFGKNAQFLGSGTLAGSCTTHCMLWGLLTSFCCLCTGGLVLAVPGSAVACYACGYRQTLRAKYNLPEAPCGDLTTHLFCHLCAICQEYREIRERTDSSSSSGPSVTPPPIQTMDEP
Glyma.09G187000	>GmFWL1	MDTGEGKSAQAPNINAPPTGQWTTGLFDCFDDTGICCSTWLCPQCIFGPNAEIIDQGRTSSRSATYIFCGLSLVGWAFLYSFKFRSKLRALYNLPEEPCGDLCVHYCCLVFAISQERRELKNRGLDTSVGWKGNEFAMRKANLVPPPVVPAMTR
Glyma.02G175800	>GmFWL2	MYPTVDEHEEVYAAHHRHPGYVLPVVVPPNYGPPQIPSYAPPYINNSVSVRGPVIRTQRWSTGLCRSTDDPGNCLVTCFYPCVTFGLIAEIVDKGNTTCTCAGAIYGTLLALSGLACLCSYYYRSKLRVQYDLPEAPCMDCLVHFCCETCALCQEYRELKNHGFDLSIGNAVQKCLEIF
Glyma.08G043500	>GmFWL3	MLEQQGSDPTKPAAAATGFPATTEASSYAPVAPPQSKPTVDWSTGLCDCFSDCGNCCITWWCPCVTFGRVAEIVDRGSTSCGA SGALYTLVCCGWPYSCFYRSKMRRQYGLKGNCCTDCLLHCCCESCALCQEYRELKQRGFDMIIGWHGNVEQRIQEVAMTAATPPSVEKGMSR
Glyma.05G236200	>GmFWL4	MYEAASSDPRKPSAPATGFPVSYSTSTTEAEVYSYSYGPVVVPVPPPHPKPIVEWSTGLCDCFSDWGNSCMTFWCPCVTFGRVAEIVDRGSPSCGASGALYTMICCLIGCGWIYSCFYRTKMRRQYMLKESPCWDCLTHCCCEPCALCQEYRELENRGFDMVIGWQGNVQGGNQGVAMVPMAPAAVEPMTR
Glyma.05G236300	>GmFWL5	MYQQQGSDPTKQSPATGFPVSYSNSTTYSTNEASYAPVPPPQPKPLVNWSTGLCDCFSECGNCCMTCWCPCVTFGRVAEIVDKGSTSCGASGALYTLICCVIGCGCLYSCFYRPKMRRQYGLKGNGCSDCLIHCFCEPCALCQEYRELQHRGFDMIIGWHGNVEQRSRGVAMTATTAPSVENGMSR
Glyma.07G185200	>GmFWL6	MSEKAALGSWSSGLCGCFSDCSSCCLTFWCPCASFGRIGEIVDKGTTSCCLHGSLFCLLGGFSYLAGIYACMYRTKIRRQYGIEGHQCADFLLSCFCSACTLCQEYRELQARGFDVSAECIYRLERECPNAHEWRDGGSGSERWHEPLGQACLSFAPPA
Glyma.01G084000	>GmFWL7	MASNPETYKPYGKQPVKGQWTTGLYDCWDDPSHCCFTWFCPCITFGQIAEIVDGGTISKNAACCIYVDSHGTKWLYGATYRSKLRRLFSLSQEPYSDPFLHGCCCICALTQEYKELKNRGIDPSIGWEGNVEKWKREGVDPPIVPTMSR
Glyma.15G016800	>GmFWL8	MQGIEDQKIQQNEPVGSIAPRYEADRIQQIGNPWSTGLFDCHENQTNAVMTAFFPCVTFGQIAEVQDGGELSCHLGSFIYLLMMPALCSQWIMGSKYRTKLRKRYNLVEAPYTDIVSHIFCPCCSLCQEFRELKIRGLDPALGWNGILAQQQSDQTLKNPPLNQVMSK
Glyma.02G133200	>GmFWL9	MLKKEHVDEHEEVYAAHHRHPGYVLPVVVPPNYGTPQIPSYAPPYISTSVSVRGPVIRTNRWSTNLCHCTEDPGNCLVTCFCPCVTFGLIAEIVDKGNTTCTYAGAIYGTLLALSGLSCLYSCYYRSKLRAQYDLPEAPCMDCLVHFCCETCALCQEYRELKNRGFDLSIGWEANMERQRQGAIVSPVMSQSMTR
Glyma.01G230400	>GmFWL10	MKNQHGYVPPAYIPLGQSDSEAVDVSLLSTNGSNQMQAQWSSGICACCDDMQSCCIGCLCPCFLFGKNAEFLGSGTFLGSCVTHFILWSVVNTACCLLTDGLFWGLPGCLVSCYACGYRKALRSKYNLPEAPCGDFVTHFCCHPCAICQEYREIRERSGDCEATDLKLAVVAAPPIQTMQSDSKQ
Glyma.07G041300	>GmFWL11	AEIVDKGSTSCGASGALYTLICCVVGCGWLYSCFYRSKMRQQYGLKGNGCTDCLLHCCCESCTLSQEYRELKQRGFDMIIGWHGNVEQRSRK
Glyma.07G211800	>GmFWL12	MYPTVDEHDEVYAAHHRHPGYVLPVVVPPNYGPPQIPSYAPPYISNSVSVRGPVIRTQRWSTGLCRCTDDPGNCLVTCFCPCVTFGLIAEIVDKGNTTCTCAGAIYGTLLALSGLACLYSCYYRSKLRVQYDLPEAPCMDCLVHFCCETCALCQEYRELKNRGFDLSIGWEANMERQRQGAIVSPVMSQSMTR
Glyma.13G356800	>GmFWL13	MQATEDQKIQQNEPIGLIAPSYEADTIPQIGNPWSTGLFDCHENQTNDGSLMGQSSIAEVQDGGELSCHLGSFIYLLMMPACALNGLWGQSTG
Glyma.10G183400	>GmFWL14	MLGGRSFPPKWSAKFCDCGEDPKTCLITCCLPCVTFGQIAEIVDEGRSSCFGQGAYGLLMLVTCHWLYSCLYREKLRSKFGLPAEPCCDCCVNFCCEACALCQEHAELKARGFDPSKGWIGPPNAPPRMPPSMSR
Glyma.11G013300	>GmFWL15	MKNQHGYVPPAYIPLGPSDSEAVDVSLLQRSSTNGSNQMQAQWSSGICACCDDMQSCCIGCLCPCFLFGKNADFLGSGTFLGSCVTHFILWSVVNTACCLLTDGLFWGLPGCLVSCYACGYRKALRSKYNLPEAPCGDFVTHFCCHPCAICQEYREIRERSGDCEATDLKLAVVTAPPIQTMHSDSKQ
Medtr5g008240	>MtFWL1	MSPSFFVSNNNTKISTSFILFLDKKTNQKSKLLHVVVIIARRIESANLEGELKSNDTNNSIIVTTNMKNQVGYVPPAYIPLGQSDSEAMSLSPLHHGGSSSNVSNQWSSGICACFDDMQSCCIGCLCPCYLFGKNAEFLGSGTFMGSCVTHFILWSLVNTACCLLTDGLFLGLPGCLVSCYACGYRNTLRSKYNLPEAPCGDFVTHFCCHLCAICQEYREICERAGDSEATDMKLAVVTAPPVQTMQSDSSQ
Medtr8g104870	>MtFWL2	MYQPEEGKPAYNQPQGAATGFPVSYNSATSGYSGASTDYAPPPPPPKPLVEWSTGLCDCCSDPGKSCITLCCPCITFGQVAEIIDKGSTSCGASGALYTLICCVIGCGCLYSCFYRSKMRQQYGLKGNDCTDCLIHCCCEACALCQEYRELENRGFNMVIGWHGNVEQRTRGIAMATTTTTAPTVEHGMSR
Medtr5g017650	>MtFWL3	MYPPPEQGKPTYNQPPAAATGIPVSYNSTTSAYSGASSDYAPPPPPKPLVEWSTGLCDCCSASSDPRKSCITFWCPCITFGQVAEIIDKGSTSCGASGALYTLICCVIGCPCLYSCFYRSKMRQQYGLKGNDCTDCLIHCCCEACALCQEYRELENRGFNMVIGWHGNVEQRTRGIAMATTTTAPAVEQGMSR
Medtr8g104890	>MtFWL4	MNPQGSKFQQPYNQPPATGFPVNVGHQPNANQEWSTGLFDCFSDCKTCCITYWCPCITFGRIAEIVDKGSTSCAVSGALYTLICCVTGCGCLYSCIYRNKMRQQYMLKDTPCCDCLVHCCCESCALCQEYRELENRGFDMELGWHGNVAQGNQGVAMAPTAPAVEHMTR
Medtr1g075550	>MtFWL5	MNIFGRSSPPKWSAKLCGCGENPGTCLITCCLPCITFGQIAEVVDEGRSSCAMQGCVYGLLMTITCHWLYSCLYREKLRAKYGLPAEPCCDCCVHFCCDACALCQEHAELKARGFNPSKGWIGPPHAPPRMPPTMFR
Medtr2g101660	>MtFWL6	MQTTEEQKTQQKEPVVGSRYSANTIQQVVGSPWSTGLFDCHENQTNAIMTAFLPCVTFGQIAEVLDGGELSCHLGSFIYLLMMPALCTQWIMGSKYRTKLRKKYDLVEAPHTDVISHIFCPCCSLCQEFRELKIRGLDPALGWNGILALQHSKHQSDPTLNNPPSTQFMSK
Medtr6g084940	>MtFWL7	MYNGAQISDINGPPTGKWTTGLFGCCEEPGNCCFTFCCPRFTFGRNVEIIDQGRTSATQARLIFCLLGCAGLQSVYSYRFRSGLRTLFNLPEEPCIDFCVHYCCTICAICQEYRELKNRGLDPSKGWKANEGKMKTIQVPPQVAMGMTR
Medtr4g086320	>MtFWL8	MKQIIVITTPLKAMSYKCQVMACQCNNLMLLLILNISAPVQGVITPRTHQWSTRLCRCLDDPGICLVTCFCPCVTFGMIAEIVDKGNSTCTCDGTIYGALLAVTGLACLYSCYYRSKLRAQYDLPEAPCMDCLVHFCCETCALCQEYRELKNRGYDLSIGT
Medtr4g086330	>MtFWL9	MNSTNNIMYPAVSETDHSSHGHGHPPQGQGYVLQMPSYGMPVQQPYAPPYISTSSRGIPRTHHWSTGLCRCLDDPGICLVTCFCPCVTFGLIAEIVDKGNSTCTCDGTIYGALLAVTGLACLYSCYYRSKLRAQYDLPEAPCMDCLVHFCCETCALCQEYRELKNRGYDLSIGWDANVERQRPGVAVAPPMISPMTR
Medtr8g104830	>MtFWL10	MVHNAAHSWHTGYCDCSSHCRSCCLTLFCPCVAFGRVAEIVDKGTTSCCVHGLFYCLLGGFTYVGSSLYACIYRTKLRKTYGIDGSKTCDCIGTCCCLSSISICQEFRELESRGFDVSAGWKENVRVKTRGVMEMEAPTIENGMARK
LOC_Os02g36940	>OsFWL1	MYSKPEDVGGGVTTAFAMQGKVPLAAWSTGLFNCFDDCGNCCVTCLCPCITFGQIAEIIDRGSSSCGTSGALYALVMLLTGCNC VYSCFYRAKMRSQYGLQEKPCADCPVHFFCEPCALSQEYRELKKRGFDMNLGWHANMERQGHKPAMTMPPHMFPGMTR
LOC_Os02g52550	>OsFWL2	MYPSAPPDAYNKYSAGAPPTAPPPATYQLPTMNTPRTGGGLTRWSTGLFHCMDDPGNCLITCVCPCITFGQVADIVDKGTCPCL ASGTAYALLCASGMGCLYSCFYRSKMRAQFDLDEGDCPDFLVHFCCEYCALCQEYRELKNRGFDLGIGWAANVDRQRRGVTGASVMGAPGVPVGMMR
LOC_Os02g36950	>OsFWL3	MQDQAAPVPWSTDLFDCFDDSSNCFMTWLCPCITFGQIAEIVDRGSSSCGTSGSLYALVFLVTGCSCIYSCIYRSKLRSQYGLQ ETPCPDCLVHLWCEPCALCQEYRELKKRGFDMSLGNRKFNRWHANMEKQGQNPAATMAPEMYPGMTR
LOC_Os03g61480	>OsFWL4	MAKPSAGAVTGVPIGSAAWSTGLCDCFDDCGLCCTTCWCPCITFGRVAEIVDRGSTSFGTGGALYALLCAFTGFQWMYLHLPRQDARPARPRRRRLRRLLRPLLLRVLRAVPGVPRARRPRLRPQARMAPQRRARRRCRRRRRRGTGRAAHGPLEKASLHALSIPK
LOC_Os03g61470	>OsFWL5	MAKPSAAPVTGVPVGSAAWSTGLCDCFDDCGLCCLTCWCPCITFGRVAEMVDRGSTSCGTGGALYGLLCAFTGCQWIYSCTYRGKMRTQYGLAEAGCADCCVHFCCEPCALCQEYRELVARGYDPKLGWHLNADRAAAAGAAPAVQYMGR
LOC_Os03g61500	>OsFWL6	MAKPSAAAWSTGLLDCFDDCGLCCMTCWCPCITFGRVAEMVDRGSTSCGTSGALYALLATVTGCQFVYSCVYRGKMRAQYGLGDDAACADCCVHFWCNKCALCQEYRELVARGYDPKLGWDLNVQRGAAAAAAPAVQHMGR
LOC_Os10g02300	>OsFWL7	MYPPDPSKSGESSAAAPEPVTGIPVGMFYPAPPMERVVSCRMAPAAGGAWTTALCDCADDCNTCCMACWCPCIPVGQIAEIVDRGSSSCALNAVLYCLVFHVSAGMCQWVYSCAYRARLRAAYDLPETPCSDCLVTFCCQTCSIAQMHRELKNRGHDPNLGWEVNSRRTMMTPPQHQAMEGMTTPS
LOC_Os03g61440	>OsFWL8	MARPQHNDWSSGLFACFNDCEVCCLTTVCPCITFGRSAEIVSRGERTCCAAGVMCVLLGFFAHCHCLYSCCYRGKMRDSFHLPE DPCCDCCVHALCLQCALCQEYRHLKSLGYKPSLGWLGNNQHVPPKHNPPMRR
LOC_Os01g16210	>OsFWL9	MIHRAVCYSLTCDSLISEGKIKGFIGATCPCFLFGRNAQFLGSGTLAGSCTTHCMLWGLLTSLCCVFTGGLVLAVPGSAVACYA CGYRQALRAKYNLPEAPCGDLTTHLFCHLCAICQEYREIRERTDSGSSAPTVTPPAIQTMDEP
Pp3c4_5090V3	>PpFWL1	MGSNPPIGSEQWSSGLCDCFQDCGTCCCAWCCPCVVVGQLVEIIDQGITSCSSAGCLYCLLQSCTGMGCLYTCGYRARLRAKYGLSPEPCGDVCVDWCCLPCSLSQQYRELAARGVQADLGWAANRQAYEQSAPPAQKMAGY
Pp3c10_14450V3	>PpFWL2	MGIYGEGGSNAPPEPVLGHPVYPPPNPYTHQGGPYAPQPSYDHMPAQAPIGGPPMVIPTALTGEWTTDLCGCCSDCDLCCQTCWCPCVSFGQITEVLDEGRSSCFVQGTIYALLCTIGVPCVYSYRWRQRLRRKYMLEKGCCGDFCLHCCCGWCAICQEHRELQNRGLDPSLGWEVAQQNYVRPMVAPTAPGVMLR
Pp3c8_4130V3	>PpFWL3	MAYTQTATAQWNSGLCDCFQDCGSFCCSFCCPCVVVGRLAEIIDQGMTSCIGAGCIFYCLQTFTGLGCLYTCGYRARLRAKYGLVPEPCGDCCVDCWCLSCSLSQQHRELQSRGINPSLGWLANREAYEKSAPAPQRMGGY
Pp3c3_620V3	>PpFWL4	MSGGYPNQQYQKPVTPQMNYAPRAEPPGTAYPPQPAGMPPQQYHPRPKPGYPQHQMPPQVVHGGAQQVQGQHPLGQWTTGLCDCGDDPTNFCIAFCCTCITFGQIAEVIDQGATSCLLAGAGWLGMLMFTGCPCAISCLWRGKLRAKYNIQDDAFTDFCIHCWCEPCAVAQEFRELKNRGLDPALGWSLLSQQGYGAQPMGIPMQAPMQR
Pp3c1_37440V3	>PpFWL5	MGATSGQSTQPFIGNEQPQSNATVEHHGYPVIRSEPPLAVNYYGGSHQVVHVYTDNDWTTGILGCMEDVPNCVFTMVCPCLAFGRVVEHLDDGNTPCITAALVWYVIQQLTSCGCVYSYGYRKKLRRKYNLPSRPLPDWFVHYFCWSCAICQETREIKNREVINRYYAGGVMLPPPRQSFPHRW
Pp3c15_7360V3	>PpFWL6	MTSGLQSGDRTSHSLSKSTYESSPQGVVSDLERTPLLSHISKASEQSAQSRDYGAMQTGLKTKLSECEIPIWQNQPMWSTGLFDCCADVPMCCVTMFLPCFAFGWNVEALDESKDSCWTAAAMWWVLQHTIALGCLYSSSYRGKLRSKYNIPEEPVSDCVIHCLCWPCAFCQEHREIHYRSFGPESWGQTLTVAPAQQQFHPPERKNPEKLSKKSRKSKKPLNK
Pp3c17_22090V3	>PpFWL7	MGATSGESTQPLVGGEQQSYGTVEHHGYPVVRSEPPPSIDYYGNYIQGPVPTDTDWTTGLCGCLEDVPNCVFTMFCPCLAFGRVAEHLDEGNTSCITAAVVWYVIQQLTSFGCVYSYSYRKKLRHKYNLPSRPLPDWFIHYFCWFCAICQETREIKNREVVNRSYAGGVMLPPPVQSFSR
Pp3c9_9510V3	>PpFWL8	MASGLPTTGDPSSSSLSKSGAGSSSQDIVSDSETAPLLPRVSDAPELSAACRNYGATQSGLKAKLSQYEIPFWQNQPMWSTGLFDCCADMPMCCFTMFFPCLAFGWNAQALDESKNSCWTAATAWWVLQHTIALGCLYSASYRGKLRSKYNIPEGPFSDSLIHCLCWPCAFCQEYRELHYRSFGPESWGQSFTIPPAEQRFLSSERKDPEMLGKKFRKSKKALRK
Potri.010G127800	>PtrFWL1	MASRREGTECPEAVPPPSQFPEGQWSTGICNCFDDPSNCLLTCFCPCITFGRIAEILDRGNTSCRLQGLIYCAMSHIGCAWLYGGIYRSKLRGFLSLPEAPCADWLVHCCCCLCSLCQEYRELKNHGADPSLGWQANVEKWNREGLKPPFVAPGMDR
Potri.012G060900	>PtrFWL2	MIEFNFNRLFIKCSSYGREFIRMLVQPQVKRAEQMGRPEADSSSYETDQPQEHYEQTSEATQTQDDFSSHAYATNYNDSTQQDHYGSQYEDTPANNPQDQQPPPPPPPQQQQQQYNPPPANQGYGGQPAQPSQFPPQGPQTNPMYSNGPTRPAPYPPQGPQTNPTQPAPYPPQGQQTFQTQPAPYPPQSPMNPAAYPPKSPQTFPNQPAQFPPQPPQTNWAKSASKIPKPRPSRNAPGIPTTGLSKCLPSPSASALITALFPCVTFGQVAEIVDNGQTTCGTNGIIYGAVAFCIAMPCIVSCGYRSKLRAKYGLIEDPAPDWLTHCLFEWCALCQEYRELNNRGLDPSIGWQGNLARQNMMQAQVGMVPPMNQRMMP
Potri.012G092200	>PtrFWL3	MAVGHAPGVARKWSTGLCHCCDDPANCLITCFCPCITFGQIAEIVNGGSTRIAACFISGAVYALLLGFACLYSCCYRSKLRGQYDLEEAPCVDCLVHFCCETCALSQEYRELKNRGFDMGIGWEANMARFQQRGITMAPIAPPGMTR
Potri.010G108800	>PtrFWL4	MYSSNSSSYDKFSNSQPPVFSQDTSTTGIPVSTTSQFYSTDDSRSSIELRSKSKGPWSTGLCDCFDDWRNCCVTFWCPCITFGQIAEIVDKGASSCGVNGALYALISCVTCCPCCYSCFYRAKMRQQYLLRETPCGDCLVHCCCEYCSLCQEYRELKSRGYDLAMGWHGNVEKKNRSVEMASVPPTVEEGMSR
Potri.008G132900	>PtrFWL5	MYSQNPSYEKFSTSQPPAFSQDTTTTGIPVTSTSQFYSTDDSRSSIELRSKNKGPWSTGLCDCHDDWRNCCITFWCPCVTFGQIAEIVDKGSSSCGVNGALYALISCVTCFPCCYSCFYRAKMRQQYLLRETPCGDCLVHCFCECCSLCQEYRELKSRGYDLAMGWHGNVEKKNRSSEMASVPPVVEGGMSR
Potri.006G024900	>PtrFWL6	MKHLHVHACRFAWNVLKVLFFGNLLNNMNLLLPKKKIVNTMLFLVCTGCIGLFCPCYLFGKNAEFLGSGTLIGSCATHFILWALVNTVCCCMTDGILLGLPGCFVACYACGYRRVLREKYNLQEAPCGDLVTHFFCHLCANCQEYREIRERSGDSNSPDLKLAVVTAPPVQTMESGNTE
Potri.010G127700	>PtrFWL7	MYPSISSEFQKEPSHATSSAPPQPHFFNFEDAVATGIPVPLANQNNPDPSPPLPLNNASHSLSSGPWSTSLCGCFSDLNSCCLTCWCPCVAFGRIAEIVDRGSTSCGMSGTLYTLILCLTGCSCLYSCFYRSKLRGQFFLEESPCTDCCVHCFCEECALCQEYRELKNRGFDLSIGWHGNMERQKRLAATAPPTEERMMR
Potri.008G132800	>PtrFWL8	MYPSKQDTAHEMNQKPSPPLPPVPVTGHPVGHFTNQHHNEIHSHPIQHQQQQPGRWSSGLCDCFSDIPNCCITCWCPCITFGRIAEIVDKGTTSCAVSGAIYGVLLWFTGCPCIYSCLYRNKMRKQLMFEDRPCNDCLVHFCCDACALCQEYRELKHRGFDMTMGWQENVERQNGGVTMIASAPTVEQGMKR
Potri.010G108900	>PtrFWL9	MDPSNPGASALEIDTNPQPAYPPPETGIPRQHGQQARWSSGLCDCCSDVPSCCLTYWCPCITFGRIAEITDRGTTPCAVSGAIYGLLLYFTYCSCLYSCLYRSKLRTQYMLEESRCNDFLVHCCCEPCALCQEYRELKHRGFDMASGWQESLQGPSGTVAPSAPVVGQGMTR
Potri.007G042800	>PtrFWL10	MNISVFLNKEKINGKAKRKELRKVESKYDDLNLNFFLKSDLSRVFLSSHNWSQQQLEEIHPLVYQDNPKYAPQGYPMNISTRQPYPPYISSATATATRWSTGLCHCCDDPANCLVTCICPCVTFGQIAEVVNKGSISYAASGAVYGLLLGFTGLSCLYSCFYRSRLRGQYDLEEAPCVDCLVHFFYEPCALCQEYRELRNRGFDMGIGWHANMDRQNRGITVAPPVVGGGMSR
Potri.010G109100	>PtrFWL11	MDPSKPGASALEIDTKPQPAYPPPVTGIPVGHASQYINENPQHPQYHYQQRQHGQQARWSSGLCDCCSDVPGCCLTCWCPCITFGRIAEITDKGTTPCVVSGAIYGLLMWFTGCSCLYSCLYRSKLRTQYMLEESPCNDCLVHCCCESCALCQEYRELEHRGFDMASGWQESLQGPSGTVAPSAPVVGQGMTR
Potri.010G109000	>PtrFWL12	MPAWRSQCSCRNDEQKRNSKRTIHVWVPRISLEIDTKPQPAYPPPETGIPRQHGQQARWSSGLCDCCSDVPSCCLTYWCPCITFGRIAEITDKGTTPCAVSGAIYGLLLCFTCCSCLYSCLYRSKLRTQYMLEESRCNDFLVHCCCESCALCQEYRELKHRGFDMASGWQESLQGPSGTVAPSAPVVGQGMTR
Phvul.002G036700	>PvFWL1	MKNQHGYVPPAYIPLGQSDSEAVHVSSLQRNEQDPGSNGSNQMQAQWSSGICACFDDTQSCCIGCLCPCFLFGKNAEFLGSGTFLGSCVTHFILWSVVNTACCLLTDGLFLGLPGCLVSCYACGYRKALRSKYNLPEAPCGDFVTHFCCHPCAICQEYREICERSGDSEPTGLKLAVVTAPTIQTMEPDSKK
Phvul.005G169200	>PvFWL2	MQASEDQKIQQNEAIGSIQPIGTPWSTGLFDCHEDQTNAVMTSFLPCVTFGQMAEVLDGGELSCPLGSFIYLLMMPALCSQWIMGSKYRTKLRKRYNLVEAPYTDIVSHIFCPCCSLCQEFRELRIRGLDPALGWNGILAQKHAKQQSDQTLNNPPSNQFMSK
Phvul.010G072476	>PvFWL3	MLPPHSTPPKWSAQLCGCGEEPITCFVTCCLPCITFGQIAEIVDEGRSSCVGQGCVYGLLMLATCHWVYSCIYREKLRAKFGLPEEPCCDCCVTCCCDPCALCQEYAELKARGFNPSKGWIGPATAPPKMPPSMSR
Phvul.002G319108	>PvFWL4	MSLPPTSQGAQPHHNHPAAAASPMPETEWSTGLFDCFSDLKNCFITCLCPCITFGQIAEVVDKGATSCGASGALYSLIYCLLGCGCIYSCVYRTKMRQQYKLKGTPFLDFLTHCCCETCALCQEHRELQNRGFDMLIGWEGIVERGKEAVARVPTAPAVQPMTR
Phvul.002G319104	>PvFWL5	MSLPPTSQGAQPPHNHPAAAAFPVAYNTKPLPETEWSTGLCDCFSNFKNCCITCWCPCITFGQIAEVVDKGATSCGASGALYTLISCLLGCGCIYSCAYRTKMRQQYKLKGTPCLDFLTHCCCEACALCQEYRELQNRGFDMLIGWEGNVERGKEGVAMVPTAPALQPMTR
Phvul.002G319100	>PvFWL6	MYGATDSDPLKPTATGFPVSYSTSTTYTTTTTTDTSSYTPPPPPQPKPIVEWSTGLCDCFSDCGNCCITLWCPCITFGRLAEIVDRGSSSCGASGALYTLVCCVTCCACLYSCFYRSKMRRQHGLKGNGCTDCLIHCCCEPCALCQEYRELQNRGFDMIIGWHGNVEQRSRGVAMTAVTAPSVEQGMNR
Phvul.003G292900	>PvFWL7	MYPPVDENDEAYVAHRSHQGYIVPVVVPPTYGPPQIPSYAPPYNNNSVRGPMIRTQRWSTGLCRCLDDPGNCLVTCFCPCVTFGLIAEIIDKGEQTCTCNGTIYGTLLALSGLACLYSCYYRSKMRAQYDLPEAPCMDCLVHFCCEACALCQEYRELKNRGFDLSIGWEANRERQGQGATLTPMSQSMTR
Phvul.002G319000	>PvFWL8	MKPTATGFPVSDTSSYAPPPPPQPKPIVEWSSGLCDCFSDCGICCLTWWCPCVTFGRIAEIVDRGSSSCATTGALYTLLGLIRCACIYSRFYRSKMREQHGLEGSGCTDCFIHCCCEPCALSQEYRELQNRGFDMKIGWQGNVEQQSRGVAMTAVTVPSVEQNMNR
Phvul.002G318900	>PvFWL9	MSEKIGDGSWSTGLCDCFSDCSSCCLTLWCPCVSFGRVAEILDKGSSSCCLHGSLFYVLAAFTHVGGCIYAWLYRVKLREVYGIEGHHCSDCVVSLLCLHLSICQEYRELKARGFRMSAGWEGNVQMHTRGVTSAPAVEGGMSR
Solyc02g090730	>SlFW2.2	MYQTVGYNPGPMKQPYVPPHYVSAPGTTTARWSTGLCHCFDDPANCLVTSVCPCITFGQISEILNKGTTSCGSRGALYCLLGLTGLPSLYSCFYRSKMRGQYDLEEAPCVDCLVHVFCEPCALCQEYRELKNRGFDMGIGWQANMDRQSRGVTMPPYHAGMTR
Solyc05g009620	>SlFWL1	MAAKGHACLVAYAMGSIHCGWIYGRRYRRKLREIFKLPESPYSDTLISCCCCVCGISQQYRELKNRGADPSIGWEGNVMKWKREGVTVPPIPTSSMTR
Solyc12g013570	>SlFWL10	MPSTEVHVLEGQWSSGLCDCFNDPINCVATCFFPCITMGENAEIISKGETSCVAATTIYFLLCSIGCQGGYGFHYRSKLRKLLGLPKETCKDNIVHGCCCFCAICQEHRELKLHGADPTIGSYFNFHLVEIGV
Solyc12g037950	>SlFWL11	MSAKSPVIGTPAAGVWTTGLCGCFEDASNCCVTCCCPCVTFGRNVEIIDQGTTSCAHAGVIYYCLAHVGWACIYTCTYRTKLRAFFSLPEDPCGDCLVHCCCLPCAVCQEYRELKNRGFDPSLGWMANAQRWSQAGVSVPPHIAPGMTR
Solyc01g005470	>SlFWL2	MNPSAQPAYGEKPMTGVPVPGQFQANHPGNWSTGLCDCFSDISSCCLTCWCPCITFGQIAEIVDKGTVSCGASGALYFLIEALTGCGCIYSCFYRTKMRKQYMLPESPCGDCLLHFCCECCALCQEHRELKHRGYDMSIGWQGNMDNQNGGIAMAPGVQGGMTR
Solyc04g007900	>SlFWL3	MKSSTISLSDRYQKFSSSGDDTPSPIRSKTRFYVDTMDPQPAMYRKKKNDVPWSTGLCDCMSDPKNCCITLWCPCITFGQVAEIIDKGSNSCGVNGALYTIIICVTSCPCIYSCFYRNKMRQQYLLKKSPCGDCLVHCFCEACALCQEYRELKNQGVDMSIGWHGNVERQNRGVIIPPTVEGGMNR
Solyc03g119660	>SlFWL4	MGRIGAKPIHQFQVQNQNDQHPLQPRQDYASQVESFDYYQAPETIDEIPPPSIESFHEDLYPEESQDEPSQELTMQSESHENHEDSVQQQQYVQAVTTQVSQQNGKTQRPRKQPKPKSGTLRSPIHPSQHNSFPIHDPQPQAEAFSTPQSQPQPHPFPPAQDYNEPHTFPPMQEEAFPPAQDSYEPHSFPPTPNKVHAFPPPQVDPQLYSRPHAFVPQNHNVPVFASSQPQAGTNFPQHSLAQGSQIGMGMGQYQQGMQPAPPMMGIPFKPILPTESWKTGLFDCMEDPTNALITACFPCLTFGQIAEIVDSGQTPCTTSGLIYGAILMFIGMPCIMSCTYRTKLRSQYGLMESPAPDWVIHCFCECCALCQEYRELHHRGLDPSIGWQGNQAQKQNMQ…
Solyc06g066590	>SlFWL5	MGRVEANNEGETSQAESGTEPAASQPQQFQGVQSVYQSPSHLTIGAPWSTGLFDCHLDQTNAVMTAFLPCVTFGQIAEVLDAGQMTCPLGTFIYMLMMPAVCSQWIMGSKYRTQLRQRYNLVEAPYSDMISHMFCPCCSLCQEFRELRNRGLDPALGWNGIVAQRHYGNQQVNQAPQVQSMSM
Solyc03g120600	>SlFWL6	MGRVDSSNETENAQPVGGVPNPSYQGAYAPTLTGTPWSTGLFDCHLDQTNAAMTALFPCLTFGQIAEVQDAGEMTCPLGSFMYLLMMPAVCSQWIMGSKYRTKLRQRYNLVEAPYSDVVSHIFCPFCSLCQEFRELRIRGLDPALGWNGIVAQQQYGNQQMNQAPSVQSMYK
Solyc08g013910	>SlFWL7	MGVPPPFPPHFPMPFPHDQFHSFHHPMLHGNNNNNISNGQIYSQPWSTGLFDCFSDIKNCFITCLCPCVTFGQVDEILSQGQMTWWEAALMFGLLEAFCCQASLVFAWYHRVQFRKKYNLMGNLFSEFAITLICMRLVLCQNYRQLNKLGFDVALGWKANKKKQRRIASQNAVQFVPPMANPGMFR
Solyc08g013920	>SlFWL8	MSPLMNSNGYNQFVTNKPLDNNNNASSQSYSYPHLLPYGYGMPPPPPPPPPPSQPYGSPDGSSVYIQRAPIGITKHMEETTWSTNIFACGRDPKNCLTTCVCPCITSGQIAEIVSEGRTSCMEGVIINMLLCCLCCITPLYTFYYRVKLRRKFKLEGNECLDCLIHTLCCYCALCQEYRELHRQGFDPALGWAENIERQSHAVAVFTITPPPVQEAMKR
Solyc10g081410	>SlFWL9	MVGHKNYSPPPYIPLDQSDAEVQQVSTAEEIQQSKTDDHAQWSSGICACFDDPQSCFIGLFCPCFLFGKNADFLGSGTLMGSCTTHFILWAFFNTICCFLTEGILLGLPGCFVACYACGYRKTLRSKYNLQEAPCGDFATHFFCHLCAICQEYREIRERSGDSNSSDLSLVAVTAPQVQKMETPPANE
GSVIVT01011928001	>VvFWL1	MYPNNSINAPTSKSAVPVPVPVPAPAPAPNQVPEGQWSTGLWDCSEDPSNCFITCFCPCITLGRVAEIIDRGTPSCRVSGLIY YALGAVGCGWLFAGTYRSKLRAMFSLPEAPCGDLLVHCCCCVCALCQEYRELKNRGADPSIGWQANVEKWDGAGIKVPPIAAPGMAR
GSVIVT01017057001	>VvFWL2	MGRIEASELSGGQPMAQPVGMSPVIQQPQLPSIQGGFYQDHATSGMVENFVNGRPWTTGLFDCHEHKTNAVMTTFFPCVTFGQ IAEVVDEGEMTCPLGSFIYLLMMPALCSHWIMGSKYRAKLRRKYDLVEAPHQDIVSHIFCPCCSLCQEFRELKIRGLDPALGWKGILAQRQRGQNQDQEL KVPPNQAMFK
GSVIVT01025863001	>VvFWL3	MKGQGSYVPPPYIPLGQSDSEVEIVPHDSDLPDHRHTSDSPSQWSSGICACCDDMQSCCIGFFCPCFLFAKNAEFLGSGTLAG SCMTHLIFWALVNTVCCLLSDGTLLGLPGCFVACYACGYRRALRSKYNLQEAPCGDFTTHFFCHLCAICQEYREIRERSGPETPDLRLSVVTAPPVQTME TASKE
GSVIVT01031753001	>VvFWL4	MTRFWSSWHGVWKIYTRKDLEAAIGDQFISVAEMYHGHSDHEKYGAGGHVGHATAPGFQNPSPAPPPRYAAPYVVQYPGGTIR WSSGLCHCCDDPANFLITCVCPCITFGQIAEIVSKGSSNCAVSGTIYTVLCFIGLPCLYSCVYRSRLRAQYDLEESPCVDCLVHFFCEACSLCQEYRELK SRGFDMGIGWEANADRQRRGITVPPAVAQGMNR
GSVIVT01031754001	>VvFWL5	MMILIYEIKEQKSTKQDLEAAIADQLISVAEMNHSHSEHEVYGADRHVGHASAPGFPNPSPAAPPPAPAYAAPYFVQFGGGTR RWSTGLCHCCDDAANCLITCCCPCITFGQIAEIVSKGSSNCAVSGALYALLCLTGLACLYSCAYRSRMRAQYDLEDAPCVDCLVHVFCEGCSLCQEYREL KNRGFDMGIGWEANVDRQRRGITLPPVVAQGMTR
GSVIVT01031755001	>VvFWL6	MCRTPNETCKYTYIIKEQLGKTWSQPLLISSFSVAEMNLSHSGREIYGADGHVGHATAPGFPNPSPAPPYATPYVVQYPDGTIRWSTGLCHCTDDPANCLITCCCPCITFGQIAEIVSKGSSNCAVSGTLYALLCFTGLSCLYSCAYRSRLRAEYDLEESPCADCLVHFCCEGCSLCQEYRELKNRGLDMGIGWEANVDRQRRGLTLPPVVVQGMTK
GSVIVT01011687001	>VvFWL7	MYSSDDYRRFMTTPPPEPAPPSFNGAGTATGIPVSSPEPSFSEKPSQAPLQPKVKAPRVPWSSGLCDCFSDPRNCCITCWCPC ITFGQIAEIVDKGSSACGVNGALYTLIACVTGCACCYSCFYRAKMRQQYLLKPSPCGDCLVHCCCEYCSLCQEYRELKNRGFDMTIGWHGNVERQNRGVE MSSMSSQTAPTMEEGMSR
GSVIVT01031066001	>VvFWL8	MGHPERDHRSPFSGSSHPHIQQDSTDPQLLHTPQTSYAHAMQPGPQVPSQNPHAIPLDPVQPMQFPPQPGHGNLSHTTHSSGQ HLQSNPVQYPAQQAQFIPEHRQTNVACHAHQPTYNPAQPVPASYHVQSTNFQPSPAAMQYVPVHQTHATMVVPLQQTAPVIMVQSQPRVTTVGTEAWTTG LFDCMDDPTNALVTCCVPCLTFGQVAEIVDNGHTSCGTSALVYGAIACLIGCPFLISCTYRTKLRSRYGLVESPAPDWVVHCLCDFCALCQEYRELQNRG FDPSIGWHANVARHMQQQQVAMVVPPNQTMIG
GSVIVT01011689001	>VvFWL9	MIKPKGTNSALLQISFHRPNSLVVPLPSPQAPFDIYIYTPNHQVISVPSPPHPFSKLAMAIDTPANPTHVSHVRNSPRQVQPG AKVPWSTGLCDCFSDVPNCCMTFWCPCVTFGRIAEIVDSGSSSCALNGLLYTLVAFTTGCACLCSCFNRSKMRKQYKLEGNDCKDCLAHYFCEACALCQE YRELKNRGFDMTLGWHGNMQKQGSTPAATTVPAVEGGMYR
GSVIVT01011690001	>VvFWL10	MATGIPISSTGGLQPGTEVPWSTGLCDCFSDVTNCCITCWCPCITFGQIAEIVDKGTVSCFASGAIYAALTYFTTCACLFSCS YRTKLRKQLMLKESPCGDCLVHFCCETCSLCQEYRELTHRGFDMSLGWEGNMERQNRGVAMAPVVERGMQR
GSVIVT01011694001	>VvFWL11	MYQNDYQKFSASPPPSAPPYTSIQPEVATGIPIISTGNLQPGTEVPWSTCLCGCCSDVSNCCITCWCPCITFGRIAEIVDKGA VSCCASCAVYAALACCACLFSCSYRTKLRKQFMLKGCSCGDCLVHCCCETCSLCQEYRELTHRGFDMSLGWEGNMARQNIGVAMAPVVEGGMRR
GSVIVT01008259001	>VvFWL12	MGRIQDQSQNQAEYELQPQEYQSESTQDLTLALDHDQLQQEEYPQGPKHPSDAMESEPQAQQQFQQPPQYGNPQAQPNPAYMPQQTQQVSRPQNPQMNAMNANQLAPFPPQSPQSLPLQQSPQLHVFPHGPFQPQGFGTGMHGYQSPSPVPFPPASGEYQGVLASPHKPPAAAEYWTSGLFDCMNDPTNALVTVFFPCVTFGQVAEIVDRGHTSCGTSGLLYGLIAFLIGLPCIMSCTYRTKMRSMYNLSESPGPDWVVHCLCECCALCQEYRELQARGFDPSIGWIGNVAKSQNIQMQHGAMVPPGSQTMMG
GSVIVT01011693001	>VvFWL13	MGLFSKFRESLKQFSLSIPFSSSHLTSIMSSTNLDYTGKPGNPGPWNTGLCDCCSDVKTCCLTMWCPCVTFGQIAEIVDRGNTSCFVAATLYAIVGLSKWGFCLSCFYRTKMRKQFMLEKSPCDDCLVHWFCEPCALCQEHRELKIRGFNPSIGWHANMDNQQGVEVAPKVEEGMNHIKKIIT
GSVIVT01011692001	>VvFWL14	MATGIPISSTGSLQPGTEVPWSTGLCDCFSDVTNCCITCWCPCITFGQIAEIVDKGTVSCFASGAIYAALAYFTTCACLFSCS YRTKLRKQLMLKESPCEDCLVHFCCEPCSLCQEYRELTRRGFDMSLGWEGNMERQNRGVAMAPVVERGMQR
GSVIVT01011926001	>VvFWL15	MYASGPSHFHKDSTTSEPSAPPLPPPPPPFPFDSYEYTAPTTGFPANITNQYNPPIPTPAPPPAVSFRSTPVPWSTGLCHCFN DCKSCCLTFWCPCVTFGRIAEIVDRGSTSCGVSGALYTLILCLTGCSCLYSCFYRSKLRGQYLLEESPCVDCCVHCWCEGCALCQEYRELQNRGFDLSIG WHGNMERQRRGGVDVNPVVPEGSMTR
GRMZM2G325477_T02	>ZmFWL1/CNR10	MAGDGECSSMHEQSFRWPSDQVDRSRSLTRAAALTKKTRPAARPPGWWANSRRALGIGRDDQANPNATAATAQHSTAQHVGMYPPKASGDPAAGAAPVTGFPVGGPAASSQWSSGLLDCFDDCGLCCLTCWCPCITFGRVAEIVDRGATSCGTAGALYAVLAYFTGCQWIYSCTYRAKMRAQLGLPETPCCDCLVHFCCEPCALCQQYKELKARGFDPVLGWDRNATMLPPSAQGMGR
GRMZM2G053387	>ZmFWL2/CNR3	MYPATTPYETASGVGVAPVAGLFPVAGEAREWSSRLLDCFDDFDICCMTFWCPCITFGRTAEIVDHGMTSCGTSAALFALIQWLSGSQCTWAFSCTYRTRLRAQHGLPEAPCADFLVHLCCLHCALCQEYRELKARGYEPVLGWENAQRAAAGVAMCPPASQGMGR
GRMZM2G023081	>ZmFWL3/CNR9	MYPAKPAASSSQPAAEMAQPVVGIPISSPGAVAVGPVVGKWSSGLCACSDDCGLCCLTCWCPCITFGRIAEIVDRGATSCGVAGTIYTLLACFTGCHWIYSCTYRSRMRAQLGLPEACCCDCCVHFCCEPCALSQQYRELKARGFDPDLGWDVNAQKAAAAAAMYPPPAEGMMIR
GRMZM2G325477_T01	>ZmFWL4/CNR10	MSMHDSIPGCLTCWCPCITFGRVAEIVDRGATSCGTAGALYAVLAYFTGCQWIYSCTYRAKMRAQLGLPETPCCDCLVHFCCEPCALCQQYKELKARGFDPVLGWDRNATMLPPSAQGMGR
GRMZM2G119755	>ZmFWL5/CNR7	MYPAKPTVATASEPVTGMAAPPVTGIPISSPGPAVAASQWSSGLCACFDDCGLCCMTCWCPCVTFGRIAEVVDRGATSCAAAGAIYTLLACFTGFQCHWIYSCTYRSKMRAQLGLPDVGCCDCCVHFCCEPCALCQQYRELRARGLDPALGWDVNAQKAANNNAGAGMTMYPPTAQGMGR
GRMZM2G015941	>ZmFWL6/CNR1	MYPSAPPDAYNKFSAGAPPTAPPPPAAYQQQQHGANMDTSRPGGGLRKWSTGLFHCMDDPGNCLITCLCPCVTFGQVADIVDKGTCPCIASGLVYGLICASTGMGCLYSCLYRSKLRAEYDLDEGECPDILVHCCCEHLALCQEYRELKNRGFDLGIGWEANMDRQRRGVAGGGAVMGAPPAIPLGMIR
GRMZM2G151230	>ZmFWL7/CNR2	MYPKAADEGAQPLATGIPFSGGGGYYQAGGAMAAAFAVQAQAPVAAWSTGLCNCFDDCHNCCVTCVCPCITFGQTAEIIDRGSTSCGTSGALYALVMLLTGCQCVYSCFYRAKMRAQYGLQVSPCSDCCVHCCCQCCALCQEYRELKKRGFDMSIGWHANMERQGRAAAAVPPHMHPGMTR
GRMZM5G892035	>ZmFWL8/CNR5	MAGKGSYVPPQYIPLYSLDTEEDRVPAVEENHATRPKLNQDPTQWSSGICACFDDPQSCCIGAICPCFLFGKNAQFLGSGTLAGSCTTHCMLWGLLTSLCCVFTGGLVLAVPGSAVACYACGYRSALRTKYNLPEAPCGDLTTHLFCHLCAICQEYREIRERTGSGSSPAPNVTPPPVQTMDEL
Extracellular histone	>AIG95583.1	DNLSIKCPVKECDEEILHGKYGQHLSSHKEMKDGELYSYINKGGRPRQHLLSLTRRAQKHRLRELKRQVKAFAEKEEGGDIKAVCMTLFLLALRAKNEHKQADELEAIMQGKGSGLHPAVCLAIRINTFLSCSQYHKMYRTVKAVTGRQIFQPLHSLRTAEKALLPGYHPFEWKPPLKNVSTNTEVGIIDGLSGLPLSIDDYPVDTIAKRFRYDAALVCALKDMEEEILEGMKEKNLDDYLNGPFTVVVKESCDGMGDVSEKHGSGPAVPE
AT1G11380.1	>AtPCR1	MADLDKLEGGGGGGAVVIADIRADEGGGAVEERERLTELEGISVLDFDLLCSTVALQTQGKWRKLESSEGEDATEDDYGGGVLRLWEGDVMDCFEDRHLCIESACCPCYRFGKNMTRTGFGSCFLQGAVHMILIAGFLFNVVAFAVTKRHCFLYLAIAFVLLIGSYLGFFRMLIRRKFNIRGTDSFLDDFIHHLVCPFCTLTQESKTLEMNNVHDGIWHGRGDTLCIGGYSEGKAFLELHSPPVIASTMSSSQP
AT1G14870.1	>AtPCR2	MEAQHLHAKPHAEGEWSTGFCDCFSDCKNCCITFWCPCITFGQVAEIVDRGSTSCGTAGALYALIAVVTGCACIYSCFYRGKMRAQYNIKGDDCTDCLKHFCCELCSLTQQYRELKHRGYDMSLGWAGNVERQQNQGGVAMGAPVFQGGMTR
AT1G14880.1	>AtPCR3	MEAQLHAKPHAQGEWSTGFCDCFSDCRNCCITLCCPCITFGQVAEIVDRGSKSCCAAGALYMLIDLITSCGRMYACFYSGKMRAQYNIKGDGCTDCLKHFCCNLCALTQQYRELKHRGFDMSLGWAGNAEKQQNQGGVAMGAPAFQGGMTR
AT1G49030.1	>AtPCR4	MGRPDQTPSPRMNNNFNPVFHAQSEQPVDEKRVLQAEQIYPNNGGVVNQPNQVPMRPGPPTYINQSATFNQPYGVSMAGPVHTQPSNWTSGLFDCMNDGENALITCCFPFVTFGQIAEVIDEGATSCGTAGMLYGLICCLFAIPCVYTCTFRTKLRSKYGLPDAPAPDWITHCFCEYCALCQEYRELKNRGLDPSIGWIGNVQKQRMGQQQEMMAPPMGQRMMG
AT1G52200.1	>AtPCR5	MGRVTTPSEEDSNNGLPVQQPGTPNQRTRVPVSQFAPPNYQQANVNLSVGRPWSTGLFDCQADQANAVLTTIVPCVTFGQIAEVMDEGEMTCPLGTFMYLLMMPALCSHWVMGSKYREKMRRKFNLVEAPYSDCASHVLCPCCSLCQEYRELKIRNLDPSLGWNGILAQGQGQYEREAPSFAPTNQYMSK
AT1G58320.1	>AtPCR6	MSEQEGKNEKKVTEGQWTTGLYDCLSEDISTCCFTWVCPCVAFGRIAEILDKGETSRGLAGLMVVAMSSIGCGWYYASKYRAKLRHQYALPEAPCADGAIHCFCCPCALTQEHRELKHRGLDPSLGWNIENGGLNSNTPPFVASGMDR
AT1G68610.1	>AtPCR7	MNLSSNDQPSQGRIKAKDWSTDLCECWMDINSCCLTCWCPCVAFGRIAEVVDRGSTSCGVSGAMYMIIFMLTGYGGSSLYSCFYRTKLRAQYNLKERPCCDCCVHFCCEPCALCQEYRQLQHNRDLDLVIGWHGNMERHARLAASTPSAPPLQAPMSRLV
AT1G68630.1	>AtPCR8	MYGNGPVFKAEGTSFRDQPYAEQLPQGLWTTGLCDCHEDAHICVQTAIMPCVSFAQNVEIVNRGTIPCMNAGLIHLALGFIGCSWLYAFPNRSRLREHFALPEEPCRDFLVHLFCTPCAICQESRELKNRGADPSIGWLSNVEKWSREKVTPPIVVPGMIR
AT2G17780.1	>AtPCR9	MANSWDQLGEIASVAQLTGIDALKLIGMIVNAANTARMHKKNCRQFAHHLKLIRNLLEQIKNSEMNQRSEILEPLQGLDDALRRSYILVKSCQEKSYLYLLAMGWNIVNQFEKAQNEIDLFLKIVPLINMADNARIRERLEAIERDQREYTLDEEDRKVQDVILKQESTREAATSVLKKTLSRSYPNMGFCEALKTEEEKLQLELQRSRARYDADQCEVIQRLIDVTQTAATVEPNLEKVLTKKEELTSSKKRDDLYDTDSSSIRADSRSTSYVSSGHELLSGRSLQHRGNWHADLLDCCSEPCLCLKTLFFPCGTLAKISTVATSRQISSTEVCKNLIVYSLILSCCCYTCCIRKKLRKTLNITGGCIDDFLSHLMCCCCALVQELREVEIHRASYGT…
AT2G17780.2	>AtPCR10	MANSWDQLGEIASVAQLTGIDALKLIGMIVNAANTARMHKKNCRQFAHHLKLIRNLLEQIKNSEMNQRSEILEPLQGLDDALRRSYILVKSCQEKSYLYLLAMGWNIVNQFEKAQNEIDLFLKIVPLINMADNARIRERLEAIERDQREYTLDEEDRKVQDVILKQESTREAATSVLKKTLSRSYPNMGFCEALKTEEEKLQLELQRSRARYDADQCEVIQRLIDVTQTAATVEPNLEKVLTKKEELTSSKKRDDLYDTDSSSIRADSRSTSYVSSGHELLSGRSLQHRGNWHADLLDCCSEPCLCLKTLFFPCGTLAKISTVATSRQISSTEVCKNLIVYSLILSCCCYTCCIRKKLRKTLNITGGCIDDFLSHLMCCCCALVQELREVEIHRASYEK…
AT2G17780.3	>AtPCR11	MANSWDQLGEIASVAQLTGIDALKLIGMIVNAANTARMHKKNCRQFAHHLKLIRNLLEQIKNSEMNQRSEILEPLQGLDDALRRSYILVKSCQEKSYLYLLAMGWNIVNQFEKAQNEIDLFLKIVPLINMADNARIRERLEAIERDQREYTLDEEDRKVQDVILKQESTREAATSVLKKTLSRSYPNMGFCEALKTEEEKLQLELQRSRARYDADQCEVIQRLIDVTQTAATVEPNLEKVLTKKEELTSSKKRDDLYDTDSSSIRADSRSTSYVSSGHELLSGRSLQHRGNWHADLLDCCSEPCLCLKTLFFPCGTLAKISTVATSRQISSTEVCKNLIVYSLILSCCCYTCCIRKKLRKTLNITGGCIDDFLSHLMCCCCALVQELREVEIHRASYGK…
AT2G37110.1	>AtPCR12	MAGEDSREAQRGDEYEESSPLLKVNENDGKICSKRDAKAAPLVPPPAAEEYGWTADGLPVSHGSVIGEPIRRNQWNSGLFTCLGRNDEFCSSDLEVCLLGSVAPCVLYGTNAERLGSAPGTFSNHCLTYLGLYFVGNSLFGWNCLAPWFSYSSRSAIRRKFNLEGSFEAMNRSCGCCGGCIEDEMQREHLETTCDFVTHVLCHTCALCQEGRELRRKVLHPGFNAQSTVVVMPPIEQTMGRK
AT2G40935.1	>AtPCR13	MKEKKGHYVPPSYIPLTQSDADTEVETTTPNLEIAVSESTKDDPRQWSSGICACFDDMQSCCVGLFCPCYIFGKNAELLGSGTFAGPCLTHCISWALVNTICCFATNGALLGLPGCFVSCYACGYRKSLRAKYNLQEAPCGDFVTHFFCHLCAICQEYREIREQSSGSYPLDMKMAITNAPLAQTMESAN
AT2G40935.2	>AtPCR14	MVIWYMRLLRRYAELYATTLCHPNLLHFTTRIKFVKGCVGLFCPCYIFGKNAELLGSGTFAGPCLTHCISWALVNTICCFATNGALLGLPGCFVSCYACGYRKSLRAKYNLQEAPCGDFVTHFFCHLCAICQEYREIREQSSGSYPLDMKMAITNAPLAQTMESAN
AT2G40935.3	>AtPCR15	MKEKKGHYVPPSYIPLTQSDADTEVETTTPNLEIAVSESTKDDPRQWSSGCVGLFCPCYIFGKNAELLGSGTFAGPCLTHCISWALVNTICCFATNGALLGLPGCFVSCYACGYRKSLRAKYNLQEAPCGDFVTHFFCHLCAICQEYREIREQSSGSYPLDMKMAITNAPLAQTMESAN
AT2G45010.1	>AtPCR16	MADGNASSRYVKLRKEQAPVEEDITPGELNQPIDVPQLNVRKCHECMQVLPETYEPPSDENWTTGIFGCAEDPESCRTGLFCPCVLFGRNIEAVREEIPWTQPCVCHAVCVEGGMALAAVTALFSGYIDPQTTVVICEGLFFAWWMCGIYSGLFRQELQKKYHLKNAPCDHCMVHCCLHWCALCQEHREMKNHLSDTEASSSTTMDPPPVQEMNTEERRDASSSSSSSPSSAKSQHNDLEMVPL
AT2G45010.2	>AtPCR17	MQVLPETYEPPSDENWTTGIFGCAEDPESCRTGLFCPCVLFGRNIEAVREEIPWTQPCVCHAVCVEGGMALAAVTALFSGYIDPQTTVVICEGLFFAWWMCGIYSGLFRQELQKKYHLKNAPCDHCMVHCCLHWCALCQEHREMKNHLSDTEASSSTTMDPPPVQEMNTEERRDASSSSSSSPSSAKSQHNDLEMVPL
AT3G10980.1	>AtPCR18	MGSNCDGNLKAEIEESNGSSGKNTKVPPCPLDVSTSRRTLIGDGKPRRWSISALPDASSRFQLLKFGSPSAKFKKMAEDRDEVSRSVTSSSNGSSHNFRERISGVLHRKIDWSSLMNMGKEWIRNPINMALFVWILVVAVSGAILFMVMTGMLNHALPKKSQRDAWFEVNNQILNGLFTLMCLYQHPKRFYHLVLLCRWKHDDITKLRKAYCKDGTYKPNEWMHIMVVVILLHLNCFAQYALCGLNVGYRRSERPPIGVAICISAAIGAPAVAGLYTILSPLGKDYNDSNEDEENQLKQREEGSVNRRFTLERRYSFASASTGVGDGMVPVSDPQWSGGILDIWDDISLAYLSLFCTFCVFGWNMERVGFGNMYVHIATFILFCLAPFFIFNLAAVNID…
AT3G18450.1	>AtPCR19	MGRPVGQTNQAQPSVQHTASPSNKVSHNGGIGKPANIPTGIPVNYQQTQNQWSSQLFDCMNDSENAVITLIAPCVTFGQIAEIVDEGATPCATAGLLYGALFFTGASFVYSYMFRARIRKKFGLPDAPAPDWITHLVCMPFALCQEYRELKHHGFDPILGWAGNVQQAQQQEMMTPPTGQRMMG
AT3G18460.1	>AtPCR20	MGRPGSQPNEAQPPPVQVQPTVNRDNQVHSQNGAIGQANIQTGRPVNNQTQNLWSSDLFDCMNDSENAVITCLAPCVTLGQIAEIVDEGATPCATGGLLYGMIFFIGVPFVYSCMFRAKMRNKYGLPDAPAPDWITHLFCEHCALCQEYRELKHRGFDPNIGWAGNVQAQQPVMSPPTGQRMMG
AT3G18470.1	>AtPCR21	MEKQWTSGLFSCMEDSETACLTCFCPCVTFGRIADISDEGRTGCGRCGVFYGLICCVVGLPCLFSCTYRTKIRSKFGLPESPTSDCVTHFFCECCALCQEHRELKTRGLDPSIGWSGNMQRTMAPPMSQQMMG
AT4G35920.1	>AtPCR22	MSHSWDGLGEIASVAQLTGLDAVKLIGLIVKAANTAWMHKKNCRQFAQHLKLIGNLLEQLKISEMKKYPETREPLEGLEDALRRSYLLVNSCRDRSYLYLLAMGWNIVYQFRKHQDEIDRFLKIIPLITLVDNARIRERFEYIDRDQREYTLDEEDRHVQDVILKQESTREAASVLKKTLSCSYPNLRFCEALKTENEKLQIELQRSQEHYDVAQCEVIQRLIGVTQAAAAVEPDSEKELTKKASKKSERSSSMKTEYSYDEDSPKKSSTRAASRSTSNVSSGHDLLSRRASQAQHHEEWHTDLLACCSEPSLCFKTFFFPCGTLAKIATAASNRHISSAEACNELMAYSLILSCCCYTCCVRRKLRKTLNITGGFIDDFLSHVMCCCCALVQELREVE…
AT4G35920.2	>AtPCR23	MSHSWDGLGEIASVAQLTGLDAVKLIGLIVKAANTAWMHKKNCRQFAQHLKLIGNLLEQLKISEMKKYPETREPLEGLEDALRRSYLLVNSCRDRSYLYLLAMGWNIVYQFRKHQDEIDRFLKIIPLITLVDNARIRERFEYIDRDQREYTLDEEDRHVQDVILKQESTREAASVLKKTLSCSYPNLRFCEALKTENEKLQIELQRSQEHYDVAQCEVIQRLIGVTQAAAAVEPDSEKELTKKASKKSERSSSMKTEYSYDEDSPKKSSTRAASRSTSNVSSGHDLLSRRASQAQHHEEWHTDLLACCSEPSLCFKTFFFPCGTLAKIATAASNRHISSAEACNELMAYSLILSCCCYTCCVRRKLRKTLNITGGFIDDFLSHVMCCCCALVQELREVE…
AT4G35920.3	>AtPCR24	MSHSWDGLGEIASVAQLTGLDAVKLIGLIVKAANTAWMHKKNCRQFAQHLKLIGNLLEQLKISEMKKYPETREPLEGLEDALRRSYLLVNSCRDRSYLYLLAMGWNIVYQFRKHQDEIDRFLKIIPLITLVDNARIRERFEYIDRDQREYTLDEEDRHVQDVILKQESTREAASVLKKTLSCSYPNLRFCEALKTENEKLQIELQRSQEHYDVAQCEVIQRLIGVTQAAAAVEPDSEKELTKKASKKSERSSSMKTEYSYDEDSPKKSSTRAASRSTSNVSSGHDLLSRRASQAQHHEEWHTDLLACCSEPSLCFKTFFFPCGTLAKIATAASNRHISSAEACNELMAYSLILSCCCYTCCVRRKLRKTLNITGGFIDDFLSHVMCCCCALVQELREVE…
AT5G05350.1	>AtPCR25	MGSVDEVEISKTRVSCPPALSTSHKILISEEKPRRWSESSLPDVSNRIKLLKFGSPSARLKRMAEERDEVSRSVNSSSSSSHDVVSSRKIEWACLMKMGKQWLQNPLNMVMFLWIFVVAVSGAILFMVMTGMLNHALPKKSQRDVWFEVNNQILNALFTLMCLYQHPKRFYHLVLLCRWKQDDVTTLRKIFCKNGTYKPNEWIHMMVVVLLLHLNCFAQYALCGLNLGYRRSERPAIGVAICISFAIAAPTAAGLYTILSPLGKDYDPQGDEENQVQAVGEGPVSNRKLSLERRYSFASNDVSNPEWREGVLDIWEDISLAYLSLFCTFCLFGWNMERIGFGNMYVHIATFVLFCLAPFFIFNLAAINIDNEMVRDALGYTGIVLCLFGLLYGGFWRIQ…
AT5G35525.1	>AtPCR26	MASQHLQANPHAEGEWSTGFCDCFSDCQNCCITWLCPCITFGQVADIVDRGNTSCGTAGALYVLLAAITGCGCLYSCIYRGKIRAQYNIRGDGCTDCLKHFCCELCALTQEYRELKHRGFDMSLGWAGNVEKQQNQGGVAMGAPAFQGGMSR
AT5G51400.1	>AtPCR27	MMSDGGAPSRYVKLTKEQAPVDEIHPGELNQPIEVSHLAVHKCNECGQPLPENFEAPADEPWTTGIFGCTEDMNSFWLGLFCPSVLFGRVYETLSDEETSWKKACICHSIVVEGGLTAASMLACVPGIDPHTSLLIWEGLLFVWWMCGIYTGNVRQTLQRKYHLQNAPCDPCMVHCCLHFCAVCQEHREMKNRLSDNFVMPMTVINPPPVQEMSASGDRDQHHHNSVPVSHHSSDLEMRPL
Maker00001048	>KoPCR1	MGSPDNGGRKEEIEESNGTESRCQVPLQVSGSSRLLVGKENLQTRKFRDTLAALPNRIKFLKFGSASAKFKQLAQERDEISRSVSSSSRGGFRDRIWKIDWTMLINMSKEWFQNPMNLALFVWIACVAISGALLFLVMTGMLNSVLPKKSQRNTWFEVNNQILNALFTLMCLYQHPKRFYHLTLLFRWKPEDISNLRKIYCKDGTYKPHEWTHMMVVVVLLHINCFAQYALCGLNLGYKRSQRPAAGVGICISFAIAAPAAAGVYSMFSPLGRDYNSEVDEEAQVRATAGESSRPEQLRSTSMEKRYSFATRDGQRIVEASPKWSGGILDIWDDISLAYLSLFCTFCVFGWNMERLGFGNMYVHMATFLLFCMAPFWIFNLAAVNINNETVREALGLTG…
Maker00004388	>KoPCR2	MNPSAPTFQGASETYPPASQQPAATGVPVSTTQQYHHGRRGAWSSDLCGCFSDVPSCCLTCWCPCITFGRIAEIVDQGKTTCATGGAIYAILAYFTGCACIYSCVYRSKLREQYTLEGRRCDDCLVHCCCEECALCQEYRELQSRGFDMALGTFKFSPTFSSFLALDFVVWYCANLDECLHGIV
Maker00004454	>KoPCR3	MNPSAPTFQGASETYPPASQQPAATGVPVSTTQQYHHGQRGAWSSDLCDCFSDVPSCCLTYWCPCITFGRIAEIVDQGKTTCATGGAIYAILAYFTGCACIYSCVYRSKLRKQYTLEERPCNDCLVHCCCEGCALCQEYRELQSRGFDMALGTLKFSPTFSSFLALDFVVWYCANLDDCLHGII
Maker00004471	>KoPCR4	MYASNPPSNYEKYLASGLPPLPPPQHPPLSFGEQTTTGIPVGMTSQYYSESETSRPLAALDHESKNKDPWSSGLFDCFSDWRNCCLTCWCPCVTFGRIAEIVDKGSSSCGVNGALYTLIACVNGCPCCYSCFYRSKMRQQYTIKKSPCGDCLVHCCCEYCALCQEYRELKIRGFDLELGWHGNVEKKNRSLEMASMAPTVEEGMSR
Maker00006820	>KoPCR5	MASWEHMGELANVVQLTGLDAVRLIGLIVKASHTAKLHRKNCMQFARHLKLIGNLLDQLKVSELKRYPETREPLEQLEDSLRRAYVLVQSCQDRSYLYLLAMGWNIVYQFRKAQNEIDRYLRLIPLITLVDNARVRERLEDIEMDQREYMLDEEDRRVQDVILKPEPTKDHTMVLKKTLSCSYPNLCFNEALKKENEKLQLELERSQSNLDVGQCEIIQHLIDVTETVVNSSLSEKSSPKKGSRKLEPSYSNASEKNYSLDFDSHSTSRNTSSVSSGHDLLSSKYSQLHDDWHTDLLGCCSEPYLCIKTFFYPCGTFSKIATVATNRHISSAEACNELMAYSLILSCCCYTCCIRRKLRKMFNITFTSCPPSNAGYRGSGSLPLLHETSMALLFPRGLL…
Maker00008186	>KoPCR6	MASWDHLGEIANVVQLTGLDAVSLIGLIVKASHTARMHKKNCVQFARHLRLIGNLLEQLKISELKKYPETREPLEQLEDSLRRAYVLVQSCQESSYLYLLAMGWNIVYQFRKAQNEIDRYLRLVPLITLVDNARVRVLFFLSFVLQGFMALFVGVQRRRVIRERLENIEMDQREYTLDEEDRRVQDVILEPEPSKDHTMVLKKTLSCSYPNLGFKAALKKENAKLQLELQRSQANYDVGQCEVIQHLIEVTEAVATGSLPEKSSPKKGSKKLEPSYSVGSEKDDSLDEGYHKEKDSCTTSRNTSSVSSGHDLLSSRDSRLHDDWHTDLLGCCSEPYLCIKTLFYPCGTFSKIATVATNRHMSSAEACNDLMAYSLILSCCCYTCCVRRKLRKKLNITGG…
Maker00010151	>KoPCR7	MFPSGPNQPVSCSPQPTSGIYPPQEKPQVCPPQRKAFVQASFPASRGAAGGCNSPPSLYMLPGAECNPLGMNQTPPQQNYNEPWTTGLFDCMDDLNSGDFAAYISALITAFFPCVTFGQIAEIVDNGQTTCSNSGFFYGLIAFCIAMPCLISCGYRTKLRARYGLVEDPGPDLAVHCIFEWCALCQEYRELQNRGLDPAIGWQGNVRRRNMQQQQVAMMPPMNQQMMP
Maker00010238	>KoPCR8	MEDSSVSRSGQSQHHYEPTIDTPRDTDVDVPVQVSEINYADSSQQDQYQPQFMAQQQQDYQPPQQQQPSQQPMLQQSQAQRYPTPPQTNQAYGAPPTAGPVQFPSPAPGPHRIPSQPEQFPPQNPNQPAAYPPQTAQFPPQNPTQPAAYPPQAPQSSQAQPVQFPPQPAAYPPQSPQMKPMYPCVPSQPAPCAPPPISGIYPPQGAPLTPAFTQAANQSPQPHSLPFASQGAARVYNPSPSLNNPTAVEGIPLEMHKGPQQQNYNEQWNTGLFDCMEDPNNAVMTAFVPCVTFGQISEIVDNGQTTCSNNGLFYGLIGFCVGMPCIMSFGYRTKLRAKYGLVEAPGPDWAVHLFFEWCALCQEYRELQHRGFDPAIGWQGNVTRQRMQEVAMTPPMKQQ…
Maker00010309	>KoPCR9	MEDSSVRESGQSQHYHEQVVEINYTGSNQQDQYQPQLMAHQQQQQDYQPPQQQQQQSQAEQYATHPQTNQAYHEPTIDTSPNTDVDVTVQVGEINYTDSSQQEQYQTQFMAQQQDYQPLQQQQQQLMQQQSQAQQNPTLPQTNQAYGALPAAGPMQFPSPAPGPQPIPSQPIQFPPQNRNQPTAYPPQPAQFPPQNPTEPASYPPQAPQSSQAQPVQFPPRPSAYPPQRLQNLPNQPIQYPPQRPEMNPVYPSGPKQPVTYPPQPTSGIYPPPGQAFTQAAYQSPQPTAFSSAQQGVAQGGVAQGYIMAPPQYKPTAQAGISLEMNQTPQQQNYNEPWTTGLFDCMDDPNNALITALFPCVTFGQIAEIVDNGQTTCSNSGFFYGLIAFCIAMPCLISC…
Maker00011678	>KoPCR10	MEKMKSEGSYVPPPYIPLGQSDPEAETAPGSGDNHVVVHRESDGSVQWSSGICACCDDMQSCCIGLFCPCYLFGKNAEFLGSGTLFGSCMTHFILWGVMNTICCCMTDGITLGLPGCFVSCYASGYRKALREKYNLPEAPCSDLVTHFCCHLCANCQEYREIRERSGGTYSPDLNLAVVAAPTVQTMESAVTE
Maker00014777	>KoPCR11	MKEKHRLWLLKMGAEFHLLVDQIGGLEISGLDGTAQQSVQPAMFAEATENQVQEHLQDGFYEDSSTTFVYENLMLGRPWTTGLFNCGEDQRNGCRLGSFAYSLLMVASYSQWCMSTEFRTKLRKKFDLEEGPYTDVASHIFCPCCSLCQEYRELKARGLDPALGWNGILAQQQESQDQDQSVDIPPTNQVMEK
Maker00016431	>KoPCR12	MDATATIGKDDNKHAEESSPLLSKDLQERDEKQASIADSKAFTDSPSAKSPVKGSGGACHHQWTADGLPLGHGSVVGEPMGRSQWNSCIFACLGPNDEFCSSDLEVCLLGSLAPCVLYGSNAERLGTSPGTFANHCLTYSGLFLIGRFIFGCNFLAPWFSYASRTAIRRKFNLEASYFPTFSFFICNISENFCSHRCCILE
Maker00017137	>KoPCR13	MESERNGGPLEEDMENLTINGNESGLKASSSKVVALNISTSRKGLLSGYGRSIMNQDQLKVVFGRKIPRYSSGGRLSSPSANFMQIAGERDEVSHSVPSSTGEGFRCHLDGILSQKFEWASLWIMFFNWIGSPYNMVLLLWISCITVSGAILFLVMTGMLNGVIPRKSQRNTWFEVNNQILNALFTLMCLYQHPKRFHHLVLLCRWRANDIITLRKIYCKCGTYKPHEWAHMMVVVVLLHVNCFAQYALCGLNLGYKRSERPAIGVGISLCVAIAAPAMAGVYSIVSPLGRDYNCELDEEVQNQDFTNGTRYPNRHISLERRISFASRNDYKTIEHTPVWRGSIFDIWDNIAIAYLSLFCGFCVFGWNMKRLGFGNMYVHIATFLLCCTAPFWIFNLAA…
Maker00017437	>KoPCR14	MGDLEMGVEERGLQGREGGGRQEKYVGAEAEEKEEEEEGFLGGMAVLDFDMLCSTVALQTQGKWRKLEREEEQEDDFDGNGGAGGGVLRMWEGDVLDCCEDRRISVESACCPCYRFGKNMRRAGFGACFVQGIVYCFIAVAALLTFIAFVVTKRHYFLYLAVAFTVSVAMYLGFFRSQMRKKFNIRSYNGNANDVGQESRTLEMNNVQDGTWHGRGDTICVGSYREGHNAIFELHPPPLVTTKLSDSCSMQKSEDAIDQSS

## Sheet: Sheet4
Supplementary Table S4 PCR Protein Family Members of Solanum nigrum
Gene name	Gene locus	CDS/bp	Strand
rna-XM_049521392.1	SstnPCR1	2341	+
rna-XM_049521410.1	SstnPCR2	2090	+
rna-XM_049526108.1	SstnPCR3	3271	-
rna-XM_049526236.1	SstnPCR4	6081	-
rna-XM_049533353.1	SstnPCR5	1873	+
rna-XM_049536909.1	SstnPCR6	2825	-
rna-XM_049537704.1	SstnPCR7	2125	+
rna-XM_049538362.1	SstnPCR8	7476	+
rna-XM_049538363.1	SstnPCR9	7476	+
rna-XM_049538364.1	SstnPCR10	7476	+
rna-XM_049538365.1	SstnPCR11	7476	+
rna-XM_049538366.1	SstnPCR12	7476	+
rna-XM_049538367.1	SstnPCR13	7476	+
rna-XM_049540555.1	SstnPCR14	9834	+
rna-XM_049540556.1	SstnPCR15	9835	+
rna-XM_049540767.1	SstnPCR16	3562	-
rna-XM_049540793.1	SstnPCR17	2023	+
rna-XM_049541155.1	SstnPCR18	2518	+
rna-XM_049544906.1	SstnPCR19	7152	-
rna-XM_049545559.1	SstnPCR20	3990	+
rna-XM_049545560.1	SstnPCR21	3990	+
rna-XM_049545807.1	SstnPCR22	2988	+
rna-XM_049547481.1	SstnPCR23	1675	+
rna-XM_049547998.1	SstnPCR24	6688	+
rna-XM_049547999.1	SstnPCR25	6682	+
rna-XM_049548606.1	SstnPCR26	2129	-
rna-XM_049549466.1	SstnPCR27	1589	+
rna-XM_049551367.1	SstnPCR28	3617	+
rna-XM_049553737.1	SstnPCR29	2503	+
rna-XM_049553738.1	SstnPCR30	2668	+
rna-XM_049553739.1	SstnPCR31	2624	+
rna-XM_049554126.1	SstnPCR32	1562	+
